# Supplementary material for: The Footprint of Type 1 Diabetes on Red Blood Cells: A Metabolomic and Lipidomic Study
Source: J Clin Med. 2023 Jan 10;12(2):556. doi: 10.3390/jcm12020556 (PMC9862852; doi:10.3390/jcm12020556)
Supplement: Supplementary file 1 [file jcm-12-00556-s001.zip]

Archive with 4 entries (4 files):
- SupportingFigureS1.pdf
- SupportingTableS1_NMR_Integration_Data_Aqueous_Metabolomics.xlsx
- SupportingTableS2_NMR_Integration_Data_Lipidomics.xlsx
- SupportingTablesS3andS4.pdf
