# Supplementary material for: The Footprint of Type 1 Diabetes on Red Blood Cells: A Metabolomic and Lipidomic Study
Source: J Clin Med. 2023 Jan 10;12(2):556. doi: 10.3390/jcm12020556 (PMC9862852; doi:10.3390/jcm12020556)
Supplement: Supplementary file 1 [file jcm-12-00556-s001.zip › SupportingTableS1_NMR_Integration_Data_Aqueous_Metabolomics.xlsx]

## Sheet: NMR_metabolomics
			Code	ERI140	ERI141	ERI142	ERI143	ERI144	ERI145	ERI146	ERI147	ERI148	ERI149	ERI150	ERI151	ERI152	ERI153	ERI154	ERI155	ERI156	ERI157	ERI158	ERI159	UOM14	ERI370	ERI371	ERI372	ERI373	ERI374	ERI375	ERI376	ERI391	ERI392	ERI393	ERI104	ERI107	ERI111	ERI81	ERI83	ERI84	ERI87	UOM12	UOM4
			Gender	M	M	M	M	M	M	M	W	M	W	W	W	M	W	W	W	M	M	W	M	W	M	M	M	M	W	M	M	M	M	W	W	W	M	M	M	W	W	M	W
			Age	25	33	38	43	35	36	38	37	42	35	34	24	21	22	37	39	23	21	33	29	31	33​	29​	​28	​26	37​	​24	​26	​31	24​	​31​	19	42	39	52	25	21	25	42	34
Metabolite	Right limit	Left limit	Class	T1D	T1D	T1D	T1D	T1D	T1D	T1D	T1D	T1D	T1D	T1D	T1D	T1D	T1D	T1D	T1D	T1D	T1D	T1D	T1D	CT	CT	CT	CT	CT	CT	CT	CT	CT	CT	CT	CT	CT	CT	CT	CT	CT	CT	CT	CT
TSP (internal standard)	-0.1089	0.1061		25.829	12.5761	17.6171	21.7955	14.9934	19.4953	21.9313	24.0946	18.0439	16.1987	28.0653	27.2087	20.0065	38.3729	19.0883	28.4211	36.0104	27.9608	23.7196	26.886	30.3509	69.1345	22.0456	37.7796	21.2231	57.8988	47.142	23.9978	27.0347	41.5103	29.2874	50.7244	23.0134	30.9745	40.8843	26.3417	46.4842	40.8174	37.198	39.9499
U0,1368	0.1368	0.1521		0.233886	0.122426	0.243012	0.400097	0.131939	0.196524	0.238563	0.225226	0.183374	0.171096	0.294679	0.294948	0.195585	0.448566	0.234659	0.295684	0.37779	0.323857	0.281456	0.28945	0.583212	1.09365	0.383825	0.616777	0.287412	0.818304	0.696483	0.452921	0.682972	0.648941	0.631497	0.287362	0.039466	0.119812	0.125881	0.21628	0.197853	0.166223	0.508926	0.547352
U0,16	0.16	0.17		0.210942	0.121043	0.202904	0.317164	0.138964	0.198464	0.263177	0.236267	0.17873	0.180059	0.290861	0.284378	0.209642	0.4315	0.196759	0.29947	0.411815	0.271311	0.272295	0.299012	0.407887	0.810272	0.288096	0.498133	0.238513	0.63371	0.544277	0.357174	0.449231	0.496911	0.442212	0.433561	0.116428	0.1965	0.251864	0.247073	0.350594	0.296773	0.393608	0.453646
U0,819	0.819	0.856		2.80842	2.38588	4.40791	8.09697	1.82005	2.05072	3.39055	2.44448	2.83007	2.55495	2.70892	2.97969	1.99636	3.7218	3.02612	2.25835	2.90185	2.81349	2.60339	2.61084	5.28514	4.41661	3.32652	5.15063	2.15906	4.23737	3.51464	4.58031	9.96525	5.93642	7.30064	4.35809	2.25575	2.41441	1.8997	5.07356	3.20153	3.06075	2.01786	2.36362
3-methyladipate	0.86	0.911		4.83177	5.60588	6.69502	10.0519	4.15696	4.60901	6.27017	5.10896	5.69574	5.00779	6.15809	5.34351	4.34617	7.11011	5.41408	4.70519	5.51453	5.41588	5.56064	5.57039	8.74729	11.2701	6.93559	9.61441	5.39184	10.0918	8.78239	8.44258	13.646	10.7055	10.8737	12.9898	9.85846	8.74519	9.75099	10.4949	12.5838	11.0616	5.73862	6.44451
2-hydroxyisovalerate	0.9119	0.9215		0.728357	0.952078	1.05004	1.6756	0.651	0.70709	0.983643	0.786589	0.951526	0.797936	1.06565	0.889501	0.725349	1.20434	0.87419	0.765257	0.896422	0.892537	0.928101	0.946949	1.33847	1.39653	1.00131	1.39676	0.760876	1.29372	1.13361	1.29065	2.22036	1.53529	1.69011	1.42937	1.59534	1.06218	1.42306	1.52758	1.76436	1.59866	0.684055	0.744033
U0,926	0.926	0.934		0.810529	1.04876	1.00355	1.44657	0.693114	0.746558	1.02918	0.809292	0.99592	0.777388	0.986859	0.867753	0.773707	1.14759	0.840776	0.745299	0.911236	0.869795	0.895098	0.989871	1.09119	1.22401	0.916708	1.20221	0.701303	1.10415	1.00182	1.17696	1.84505	1.28444	1.46382	1.3343	1.50983	0.987527	1.53775	1.54206	1.50943	1.45684	0.672903	0.630245
2-oxoisocaproate/3-methyladipate/3-methylglutarate/cholate/isovalerate/N-isovaleroglycine	0.934	0.939		0.471788	0.666327	0.64398	0.919219	0.486516	0.518493	0.652723	0.525595	0.612133	0.528563	0.671388	0.560605	0.497721	0.75028	0.55747	0.505011	0.56826	0.562052	0.630091	0.620722	0.730372	0.765083	0.598207	0.753188	0.440802	0.663136	0.656939	0.69765	1.18368	0.848692	0.871299	0.861956	1.16714	0.698225	1.02128	1.13227	1.02659	0.989279	0.40572	0.454135
Leucine	0.94	0.946		1.02056	1.24457	1.01203	1.38881	0.735728	0.829273	1.24758	0.865671	1.07913	0.838072	1.01102	0.92982	0.939886	1.18965	0.883359	0.77885	1.04385	0.90431	0.901535	1.08347	1.07751	1.10681	0.907616	1.1236	0.722611	0.956353	0.903411	1.21362	1.59717	1.14	1.25655	1.45774	1.63368	1.05136	1.90578	1.81237	1.56789	1.58169	0.793147	0.746203
Pantothenate	0.946	0.95		0.481304	0.587884	0.573725	0.750987	0.380355	0.461889	0.571655	0.478192	0.565165	0.432644	0.568327	0.51231	0.459785	0.654957	0.510395	0.435258	0.511205	0.516954	0.539059	0.548685	0.657692	0.664873	0.523489	0.613751	0.392807	0.609918	0.500147	0.594282	0.913455	0.710614	0.719422	0.770358	1.00248	0.602196	0.893288	1.03464	0.831673	0.889052	0.422076	0.503819
Leucine	0.951	0.9808		5.50139	6.67486	5.65259	7.63566	3.2004	4.15241	6.46611	4.63237	5.77486	4.21847	5.02877	5.63504	5.15366	6.15042	5.00512	4.50365	5.83484	4.90037	4.60337	6.08168	6.70072	5.92423	4.59278	5.95786	3.76923	5.235	4.8749	6.66472	8.52016	5.9871	6.81916	8.6059	8.39564	5.56141	10.7476	11.5764	8.20694	9.19622	5.49782	4.77694
U0,9809	0.9809	0.9861		0.729275	0.79888	0.787917	1.2958	0.436221	0.543782	0.808249	0.7006	0.737488	0.730858	0.628163	0.698882	0.743347	0.794338	0.8007	0.719903	0.87485	0.655618	0.655655	0.851958	1.07875	0.832953	0.662929	1.03892	0.472207	0.850638	0.757054	1.12177	1.56046	0.995545	1.25014	0.781915	0.764072	0.566598	0.797771	1.22789	0.727862	1.07107	0.536182	0.63053
Valine	0.9865	1.0063		4.98763	6.42209	4.72317	6.76085	2.35756	3.56497	6.14247	4.06297	4.7407	4.26401	3.79007	4.46432	5.08019	5.0495	4.27598	3.8421	5.44699	3.87737	3.82558	4.78318	5.21485	4.60854	3.89458	4.89746	3.33547	4.11314	4.01778	6.19355	6.61639	4.81625	5.72805	6.55643	4.45611	3.69068	7.59169	8.58408	5.30208	6.40344	4.59034	3.34867
Isoleucine	1.007	1.027		2.19606	2.14706	2.55521	4.31264	1.25825	1.39066	2.29935	1.56362	1.96209	1.5619	1.66132	2.14563	1.85065	2.51658	1.88599	1.4887	2.35388	2.0212	1.7329	2.18912	3.11341	2.79744	2.05874	2.90899	1.56988	2.59121	2.21485	3.06411	4.98574	3.2163	3.87526	2.81265	1.70959	1.41172	2.81934	3.84858	2.19339	2.47786	1.92436	1.71735
Valine	1.035	1.0565		4.69939	6.02576	4.45877	6.29457	2.19269	3.38277	5.87437	3.89794	4.45887	3.99848	3.57067	4.25165	4.79077	4.95068	4.02736	3.64624	5.23855	3.66437	3.58974	4.43646	5.04404	4.60474	3.75224	4.69788	3.26123	4.13932	4.02946	5.90378	6.09611	4.8144	5.51616	6.47146	3.91627	3.71289	7.13505	8.03025	5.08628	5.85399	4.53632	3.24928
3-hydroxybutyrate	1.0566	1.063		0.528609	0.581572	0.721634	1.20962	0.374955	0.43583	0.613903	0.5212	0.498746	0.542505	0.523818	0.54637	0.467761	0.662843	0.532235	0.416587	0.655868	0.578764	0.505212	0.546589	0.854438	0.874806	0.615978	0.905297	0.459562	0.921905	0.747774	0.865929	1.43548	1.02019	1.16405	0.96692	0.677957	0.695657	0.696236	0.969677	0.839592	0.798942	0.513907	0.507149
2-methylglutarate/isobutyrate	1.064	1.07		0.445898	0.504009	0.602979	1.1246	0.278929	0.344902	0.501312	0.380713	0.401343	0.459247	0.499244	0.48577	0.369905	0.687461	0.452479	0.408557	0.578553	0.460536	0.440476	0.465911	0.795986	0.788261	0.568146	0.829447	0.437781	0.736772	0.658652	0.772958	1.34141	0.951578	1.05875	0.583918	0.383146	0.412079	0.355129	0.735748	0.458067	0.516783	0.401095	0.418769
3-hydroxybutyrate	1.07	1.075		0.314044	0.262551	0.487035	0.896864	0.20388	0.227604	0.294358	0.259968	0.280846	0.26835	0.341132	0.374066	0.254014	0.483992	0.341396	0.294281	0.430723	0.35167	0.328826	0.333263	0.636991	0.666141	0.439626	0.640374	0.322078	0.662405	0.528373	0.617698	1.10316	0.768468	0.857513	0.544814	0.388609	0.44322	0.312678	0.635245	0.477118	0.480514	0.3158	0.33226
2-methylglutarate/isobutyrate	1.0751	1.085		0.650441	0.680136	0.915703	1.58971	0.417543	0.523086	0.704019	0.573494	0.600817	0.647457	0.712041	0.710638	0.551163	1.04687	0.704439	0.672493	0.887176	0.7252	0.694631	0.702424	1.11088	1.29327	0.868457	1.19214	0.651453	1.18361	1.01611	1.12842	1.92268	1.40205	1.54106	0.864256	0.519359	0.622739	0.462441	1.02923	0.663271	0.738897	0.608717	0.617308
U1,091	1.091	1.1		0.510053	0.42468	0.726861	1.22608	0.363326	0.391764	0.561592	0.458383	0.466429	0.455064	0.573746	0.582944	0.438603	0.769958	0.563532	0.575221	0.698534	0.562236	0.552897	0.58827	0.92633	1.07462	0.671538	1.01472	0.504353	1.06175	0.83764	0.897809	1.54131	1.10457	1.27022	0.782368	0.449896	0.531438	0.414611	0.836011	0.631143	0.577224	0.539826	0.599174
3-methyl-2-oxovalerate	1.1001	1.1069		0.338331	0.265612	0.523494	0.92039	0.241484	0.274	0.383432	0.317663	0.332075	0.311735	0.386962	0.415844	0.289799	0.582319	0.392824	0.345889	0.458666	0.409124	0.39353	0.399568	0.735531	0.789521	0.481152	0.740893	0.344757	0.782386	0.607404	0.649336	1.18529	0.867977	0.967182	0.487078	0.312071	0.326453	0.223446	0.578718	0.393755	0.36562	0.367494	0.410686
2-oxobutyrate/Propionate	1.107	1.1125		0.472608	0.255574	0.476528	0.806401	0.307389	0.250111	0.387547	0.312347	0.317672	0.2942	0.38513	0.366954	0.328355	0.505568	0.343815	0.330416	0.440546	0.358529	0.333882	0.403321	0.673384	0.835487	0.472808	0.711561	0.372199	0.777616	0.671726	0.635268	1.01487	0.801707	0.82746	0.772224	0.419037	0.579412	0.45362	0.746715	0.744676	0.675203	0.420452	0.435883
3-methyl-2-oxovalerate	1.1126	1.1179		0.269237	0.193451	0.381513	0.667715	0.177394	0.194872	0.284043	0.257041	0.237509	0.234862	0.29636	0.30654	0.212967	0.424595	0.277477	0.246468	0.3479	0.304699	0.282434	0.29159	0.502692	0.641728	0.357769	0.556813	0.26774	0.613695	0.502085	0.473742	0.873726	0.645984	0.693128	0.387733	0.22653	0.258096	0.164714	0.397996	0.290473	0.296568	0.294895	0.291799
U1,1182	1.1182	1.1274		0.456728	0.356683	0.628807	1.0198	0.318972	0.406952	0.533045	0.430478	0.442165	0.407604	0.535041	0.52495	0.416684	0.738921	0.512024	0.499474	0.605746	0.551695	0.511178	0.537418	0.863064	1.09816	0.622901	0.932864	0.470072	1.04489	0.833254	0.786048	1.32499	1.08427	1.09286	0.720741	0.431355	0.456446	0.3586	0.764355	0.602473	0.556293	0.531924	0.614405
U1,131	1.131	1.1375		0.311175	0.261453	0.414277	0.611762	0.23062	0.303887	0.369622	0.316002	0.311715	0.285258	0.366288	0.372762	0.297441	0.514241	0.365173	0.350852	0.422467	0.379059	0.361525	0.364922	0.592913	0.866186	0.452981	0.655521	0.361375	0.843065	0.634483	0.55332	0.875447	0.771343	0.72656	0.714669	0.5238	0.542318	0.398172	0.615726	0.67372	0.562038	0.423507	0.472792
Propyleneglycol	1.1379	1.1565		0.88757	0.695728	1.04135	1.63063	0.619733	0.738816	1.02509	0.897425	0.857677	0.760151	1.02639	0.91327	0.72079	1.32532	0.89638	0.933168	1.15029	1.01807	0.984477	1.04104	1.54368	2.53279	1.16564	1.85997	0.975178	2.3791	1.83737	1.49079	2.27097	2.10422	1.96442	4.3353	4.74936	4.04351	3.52686	3.02438	4.43541	3.23992	1.14336	1.291
3-hydroxybutyrate	1.1698	1.1726		0.171666	0.221845	0.200749	0.366167	0.217845	0.159715	0.184855	0.231055	0.186121	0.244358	0.181686	0.211764	0.212638	0.283561	0.245517	0.27925	0.412719	0.265504	0.213719	0.231583	0.349055	0.519315	0.230611	0.3533	0.196651	0.463666	0.362732	0.273127	0.387727	0.428442	0.34202	0.313237	0.186204	0.319743	0.161911	0.195072	0.245638	0.296858	0.397797	0.307862
Ethanol	1.1727	1.1788		0.845396	1.85322	1.03847	1.97049	1.80828	0.679741	0.657043	1.07757	0.674902	1.89996	0.454243	1.49216	1.46969	1.00047	1.17585	1.51847	2.51753	1.78685	0.716788	1.16905	0.958402	1.36352	0.589174	0.919215	0.553268	1.24816	0.988905	0.7422	1.02926	1.07551	0.890919	0.865829	0.666306	3.6438	0.721908	0.795555	0.788226	2.54968	2.62681	0.912493
3-hydroxybutyrate	1.1791	1.1833		0.320077	0.452556	0.367717	0.737708	0.475698	0.27179	0.321872	0.367079	0.284618	0.524928	0.310531	0.433506	0.380303	0.449061	0.435406	0.469888	0.705472	0.517047	0.398699	0.443877	0.510191	0.760865	0.347132	0.581635	0.311327	0.737379	0.553935	0.446945	0.693413	0.638593	0.5685	0.495019	0.332438	0.67659	0.279592	0.370985	0.409869	0.589002	0.608851	0.45104
Ethanol	1.1834	1.1905		1.51319	3.63028	1.86058	3.55834	3.42837	1.20373	1.15367	2.00756	1.16272	3.68271	0.719285	2.84404	2.83516	1.67684	2.16878	2.95249	5.0792	3.43333	1.29581	2.16934	1.64929	2.19539	0.931188	1.48757	0.890014	2.04108	1.68441	1.20279	1.46592	1.67104	1.32227	1.53409	1.28578	7.40137	1.43288	1.46389	1.52962	5.1534	4.99281	1.59605
U1,1916	1.1916	1.1956		0.353928	0.581404	0.457604	0.825691	0.491752	0.296267	0.582669	0.466253	0.370348	0.541247	0.458985	0.546798	0.461792	0.583043	0.525733	0.659801	0.84407	0.602949	0.940382	0.534575	1.01575	1.76909	0.699334	1.08523	0.619887	1.55808	1.28288	1.04164	1.03328	1.3338	1.03126	1.46105	1.17747	1.3893	1.13083	0.948134	1.5814	1.47442	1.14832	1.20095
Ethanol	1.1962	1.2017		1.08011	2.53274	1.10915	2.54618	1.91433	0.792713	1.78101	1.59573	0.878069	2.24901	0.827864	2.09935	1.71984	1.34392	1.50949	2.25803	2.92438	1.9415	2.63314	1.29221	1.23845	1.81436	0.808748	1.2307	0.793395	2.08489	1.4182	2.33398	1.29515	1.31963	1.01565	1.6536	2.26105	4.16416	1.43915	1.43624	1.45731	3.48982	2.75097	1.15073
3-hydroxyisovalerate	1.2036	1.2123		0.962129	1.48537	0.972876	2.10545	0.915636	0.83917	2.14383	1.47069	0.97249	1.18922	1.23002	1.41762	0.899717	1.42463	1.13415	1.62449	1.29128	1.0514	3.38672	0.97086	1.19208	1.68561	0.83553	1.23846	0.751251	2.03394	1.25126	2.59572	1.66796	1.45765	1.22816	1.93294	2.38788	1.34882	1.17338	1.43433	1.5036	1.76579	0.91032	0.984382
U1,215	1.215	1.2233		1.31221	1.38069	1.46608	1.9505	1.00359	1.0305	1.45356	1.20439	1.06566	1.01207	1.32107	1.13222	1.07652	1.72821	1.17181	1.19344	1.32908	1.18266	1.14771	1.46755	1.78223	2.70021	1.32696	1.92344	1.23911	2.46866	2.09768	1.65117	1.95078	2.1794	1.85643	2.8433	2.89842	3.04082	2.0518	1.82475	2.77088	2.45646	1.58249	1.72489
U1,2236	1.2236	1.2313		0.810229	0.774067	0.9413	1.3198	0.696489	0.680249	0.854872	0.746808	0.737359	0.66525	0.883025	0.817972	0.715795	1.13172	0.786614	0.760949	0.84437	0.876736	0.82722	0.940937	1.11565	1.75646	0.912763	1.28851	0.772055	1.67364	1.28195	1.1083	1.56889	1.45412	1.37798	1.52163	1.43897	1.34111	1.10055	1.16418	1.37618	1.20963	0.838687	0.954492
U1,2314	1.2314	1.248		1.71855	1.88782	2.31473	3.18936	1.54653	1.30292	2.18255	1.72989	1.57826	1.42903	1.93796	1.70539	1.44796	2.53426	1.7795	1.80078	2.10488	1.77163	1.61345	2.01394	4.04598	5.27945	2.43245	3.57912	2.00758	4.84942	3.89524	2.98731	3.78189	4.00209	3.44455	5.91028	5.48357	5.50817	4.02382	3.6727	5.72766	4.84192	4.0352	4.65491
U1,248	1.248	1.259		1.25098	0.95546	1.37163	1.99911	0.988307	0.942026	1.32794	1.18086	1.07192	0.978228	1.30891	1.41527	0.990767	1.74944	1.09748	1.34073	1.68682	1.32462	1.17021	1.29514	8.41739	16.9546	6.00129	10.0117	5.9162	15.2857	12.7776	6.77927	7.73693	11.6817	8.37408	15.8331	8.03844	10.6522	13.0318	8.53316	14.7979	13.0381	10.271	11.3812
U1,2611	1.2611	1.274		1.1568	0.943959	1.33767	1.94868	0.815618	0.866431	1.32431	1.10418	1.03697	0.941195	1.15801	1.06405	0.884437	1.52418	1.04005	1.05848	1.35121	1.1584	1.00881	1.24614	1.63449	2.78378	1.24298	1.84726	1.1131	2.40662	1.90094	1.63608	2.29675	2.12785	2.01519	3.09835	1.82455	2.2482	1.79481	1.82521	2.31854	2.01341	1.3085	1.50025
U1,2741	1.2741	1.286		1.16947	0.894904	1.30171	2.03263	0.862983	0.854202	1.22189	1.20179	0.997291	0.928396	1.21	1.02587	0.95853	1.58001	1.05928	1.20469	1.45033	1.20921	1.00894	1.31633	1.53688	2.85506	1.12064	1.78483	0.961914	2.26511	1.83799	1.44019	2.22675	1.96446	1.8675	3.26738	1.70424	2.13461	1.63566	1.81261	2.39975	1.92717	1.35571	1.49207
U1,286	1.286	1.295		0.928749	0.759072	1.06329	1.54546	0.687933	0.721733	0.977651	1.05322	0.804628	0.781775	1.01309	0.790505	0.804452	1.31282	0.873235	0.977221	1.17908	1.06537	0.833747	1.13799	1.03822	2.25595	0.822263	1.27327	0.702776	1.60505	1.31387	1.00193	1.56348	1.35332	1.32431	2.35248	1.14072	1.49678	1.05775	1.20626	1.70494	1.34775	0.953276	0.973605
U1,295	1.295	1.304		0.820749	0.719449	0.907704	1.32658	0.650409	0.703285	0.917128	0.886191	0.768155	0.752892	0.947705	0.727086	0.759547	1.18054	0.833613	0.861063	1.10524	0.935955	0.829561	1.20891	1.18649	1.89835	0.763616	1.24396	0.70093	1.56239	1.25642	0.986821	1.46405	1.37189	1.26767	2.20506	1.13672	1.43654	0.8989	1.11914	1.7262	1.25684	0.911677	0.977386
Lactate (threonine)	1.32	1.35		33.4375	32.7985	27.2999	22.5387	34.2477	48.4672	33.5888	22.1356	29.4725	33.7527	30.2461	33.1943	52.414	43.6136	34.2568	23.1103	36.007	41.4918	27.984	45.6056	28.1787	24.7346	32.9866	20.5641	24.8024	19.4025	27.0227	25.5421	25.9975	36.2831	22.2288	68.4966	51.5734	34.8324	65.4081	59.2525	60.1775	53.0749	30.8459	33.4208
U1,3543	1.3543	1.3934		3.02165	2.76487	3.92739	6.40487	2.47485	2.22759	3.17369	2.85716	2.79062	2.49077	3.28891	3.40375	2.61008	4.42709	2.84758	2.76874	3.47819	3.30306	2.86594	3.4961	4.95364	6.69088	3.73025	5.15022	3.04466	6.01012	4.63203	4.5271	7.95015	6.21189	6.30477	4.72661	4.58076	4.34973	3.78263	4.83953	4.51303	3.72965	2.92563	3.181
2-phenylpropionate	1.426	1.445		2.03196	1.78486	2.1447	2.96609	1.81622	1.71495	1.99409	1.7203	1.81017	1.78175	2.16636	1.95844	1.94479	2.64873	1.94578	1.87159	2.27737	2.11175	2.10055	2.46734	2.4211	3.27434	2.18827	2.74628	1.78681	3.19528	2.58494	2.5882	3.62615	3.20348	2.97534	2.60167	2.67238	2.64642	2.23942	2.64068	2.39558	2.41142	1.70076	1.9278
2-aminoisobutyrate	1.46	1.472		1.95461	1.41459	1.79479	2.48043	1.42825	1.49788	1.69071	1.53987	1.58694	1.58298	1.7813	1.54261	1.73289	2.15108	1.858	1.60632	1.99502	1.67515	1.74116	2.24652	1.89262	2.15743	1.65302	2.02495	1.31825	2.17484	1.90566	1.98797	2.89365	2.31314	2.26224	1.93925	1.86185	2.02454	1.87308	2.20858	2.21172	2.21825	1.33952	1.46577
Alanine	1.472	1.5		19.9175	11.5441	12.9169	12.9085	15.5919	14.3113	14.8443	12.864	19.9448	13.7752	11.3597	13.4176	13.3126	15.7596	14.7191	10.6925	15.0301	11.8755	12.1415	15.7543	10.9856	10.1157	15.6575	11.8964	11.2465	10.5191	17.9513	13.1844	12.315	11.554	13.9155	17.2056	13.854	13.815	16.483	14.018	21.9336	18.3164	8.87233	10.2213
Lysine	1.5029	1.526		3.00339	2.18198	3.02142	4.39666	2.02921	2.08627	2.60834	2.19768	2.32798	2.44684	2.6396	2.58407	2.63991	3.30235	2.7494	2.37933	3.14549	2.63272	2.68786	3.31353	3.52513	4.37085	3.20222	3.91444	2.56326	4.35968	3.60612	3.82449	5.39554	4.41332	4.38773	2.88871	2.90573	3.13759	2.56255	3.59375	2.81196	3.07632	2.43078	2.53661
Lysine	1.526	1.532		0.718274	0.522501	0.684447	0.970669	0.525151	0.490589	0.626286	0.545502	0.535026	0.556875	0.657475	0.617714	0.616045	0.783751	0.633373	0.577726	0.747076	0.618499	0.663766	0.740893	0.80795	1.0217	0.728226	0.889117	0.613112	1.0646	0.837666	0.85272	1.18247	1.00087	0.967038	0.689089	0.696358	0.772979	0.564436	0.802931	0.666169	0.716004	0.545453	0.592109
Adipate	1.5327	1.5693		3.40537	2.93732	3.63641	5.3415	2.85851	2.52021	3.45801	3.22354	2.7226	2.80656	3.686	3.28915	3.01696	4.41072	3.2042	3.24075	3.9826	3.46614	3.25283	3.94364	4.54979	6.17527	3.65311	4.91935	3.1218	6.07662	4.6156	4.50158	6.43107	5.64904	5.34494	7.68476	4.83783	4.40216	3.07368	5.21019	7.13353	5.63826	3.23247	3.46817
U1,58	1.58	1.64		4.93367	4.66046	6.03925	9.32268	4.60492	4.17696	5.63443	5.24889	4.72201	4.41072	6.08498	5.44671	4.45716	7.278	5.0088	5.17835	6.4068	5.56693	5.32532	5.74177	7.91127	9.75972	5.5541	7.78748	4.48445	9.4768	7.0505	7.20479	11.5422	9.20078	9.22682	6.09897	5.00407	4.32899	4.8795	6.9043	6.31005	6.00431	4.76862	5.15273
U1,664	1.664	1.679		1.5243	1.42947	2.06572	3.13963	1.19432	1.27684	1.61869	1.39679	1.48071	1.3053	1.7414	1.68926	1.38543	2.24639	1.55293	1.48443	1.89636	1.70304	1.63822	1.7805	2.3293	2.65787	1.69405	2.3175	1.30801	2.56482	1.96363	2.24161	3.6851	2.72652	2.82665	1.5153	1.51938	1.2199	1.46101	2.2394	1.62597	1.82212	1.39456	1.44372
U1,679	1.679	1.7		2.15815	2.29706	2.9133	4.48678	1.66798	1.8507	2.5157	2.05042	2.25736	1.95158	2.67682	2.51936	2.03858	3.24629	2.21365	2.11743	2.74985	2.49056	2.42391	2.71483	3.40831	3.7873	2.45248	3.31231	1.89062	3.53804	2.7732	3.29599	5.25746	3.90424	4.09717	2.23136	2.34293	1.75184	2.41481	3.41797	2.31709	2.59967	2.0467	2.11736
Lysine	1.7	1.77		14.0668	10.4405	12.3874	16.3068	9.08228	9.3585	11.7595	9.54284	10.2565	10.3762	11.2777	10.6672	12.1464	13.1466	11.9026	10.7896	12.9482	11.132	11.8655	13.9406	12.5434	15.4337	12.4212	14.0923	9.93571	14.8817	12.7	14.7856	18.3778	15.1568	15.0437	10.6449	10.8703	11.7127	11.6011	15.5026	10.5421	13.2102	10.2745	10.2335
Spermidine	1.7718	1.8104		4.43548	3.87079	5.32415	7.64659	4.78194	3.49966	4.51919	3.97339	3.94963	3.66794	4.7349	4.59314	4.25218	5.78043	4.46075	4.4285	5.05526	4.78235	4.42895	5.01715	6.29283	7.28174	4.67927	6.21338	3.67436	6.8038	5.43199	5.75909	8.96898	7.14854	7.17451	4.15022	4.39895	4.3513	3.66531	5.40288	3.95986	4.66192	4.42878	5.40345
U1,8105	1.8105	1.823		1.3733	1.21871	1.57141	2.27753	1.60461	1.05928	1.35044	1.20519	1.22247	1.08853	1.40172	1.39823	1.32968	1.78191	1.34538	1.40575	1.53663	1.50519	1.40745	1.51955	3.13753	2.36864	1.41841	1.89008	1.15406	2.1649	1.67931	1.68027	2.55364	2.13553	2.06048	1.08778	1.04481	0.988877	0.927001	1.38558	0.897466	1.14196	12.0794	8.71992
U1,826	1.826	1.835		1.20601	0.976511	1.15842	1.61584	1.19985	0.850634	1.10176	0.996281	0.934405	0.911668	1.15684	1.06043	1.05361	1.33494	1.08611	1.09636	1.26089	1.14931	1.08805	1.21496	1.2842	1.64923	1.13768	1.48038	0.906051	1.58283	1.32857	1.33376	1.89653	1.58533	1.55549	0.921837	0.873565	0.916827	0.827132	1.13717	0.788982	0.984426	1.21864	1.26492
U1,8353	1.8353	1.844		1.22248	1.04453	1.16428	1.61748	1.2474	0.862171	1.09277	1.03716	0.948815	0.928785	1.11365	1.08922	1.09265	1.30854	1.13196	1.1659	1.24484	1.16118	1.11542	1.25689	1.34471	1.6989	1.20528	1.45865	0.944056	1.62174	1.35319	1.38249	1.90996	1.58615	1.56533	0.983614	0.931924	0.979392	0.871427	1.16849	0.807208	0.975541	1.39487	1.45023
U1,848	1.848	1.855		1.08907	1.0491	1.01431	1.49021	1.13927	0.737312	0.983459	0.890959	0.840706	0.833912	0.98914	0.941742	0.936382	1.06887	0.974058	1.0289	1.06671	1.00928	0.963195	1.06033	2.31301	1.49141	1.0336	1.24591	0.875482	1.40596	1.14827	1.1671	1.61828	1.26342	1.26689	0.702996	0.737532	0.784092	0.679009	0.89946	0.672254	0.804348	10.2678	7.18015
U1,862	1.862	1.87		1.09433	0.908888	1.00753	1.43193	1.03752	0.802493	0.993144	0.957548	0.840839	0.849274	1.06846	0.975655	0.933236	1.18829	0.989645	1.05454	1.11782	1.02558	0.988871	1.09554	1.2156	1.5587	1.02926	1.27615	0.823476	1.43844	1.18914	1.2013	1.64543	1.37417	1.33961	0.720885	0.788658	0.809169	0.752363	1.04484	0.742923	0.934895	1.00116	1.02094
Lysine	1.871	1.909		6.79057	5.51012	6.11429	8.08825	5.84472	4.96621	6.07543	5.44999	5.02429	5.58627	6.33769	5.44864	5.95677	6.65435	6.03208	5.98749	6.87804	5.74405	6.04111	6.97953	6.21621	7.97549	5.77125	6.91157	4.7733	7.43422	6.29792	6.9537	8.62834	7.26191	7.28794	4.65402	5.07833	5.37775	4.71249	6.6078	4.87352	6.21384	4.74466	5.08015
Acetate	1.915	1.925		3.3117	2.32388	2.70752	3.37627	2.41062	1.83329	2.36895	2.01876	1.96366	2.24726	2.31002	2.13694	2.50758	2.47657	2.48797	2.27222	2.83584	2.22796	2.33989	2.79054	4.24532	4.32848	2.82501	3.3647	2.40177	4.04018	3.72385	3.24669	3.31876	3.61298	2.9751	4.4861	4.49436	5.05835	3.91531	3.82247	4.45275	4.71005	10.0924	13.3098
Lysine	1.9251	1.937		2.66086	1.84204	2.11767	2.69257	2.03037	1.70472	2.047	1.80608	1.82597	1.96308	2.0193	1.78413	2.26483	2.2633	2.23156	2.02529	2.30294	2.10159	2.18277	2.60435	2.06967	2.65617	2.18733	2.40204	1.76093	2.60957	2.2358	2.52572	2.87609	2.5302	2.4534	1.61488	1.91099	2.30265	1.7546	2.3253	1.58902	2.20164	2.02661	2.26467
U1,9371	1.9371	1.947		2.40176	1.55533	1.74407	2.27477	1.80627	1.41243	1.76922	1.62012	1.56853	1.6299	1.67962	1.53873	1.99187	1.901	1.85418	1.77971	1.96611	1.83317	1.82202	2.10587	1.68184	2.16032	1.89208	2.04246	1.49602	2.14426	1.7958	2.02677	2.38363	2.15377	2.04196	1.19211	1.47594	1.92028	1.41337	1.85267	1.23063	1.64756	1.42857	1.47647
U1,9471	1.9471	1.958		2.75961	1.85209	2.02884	2.68504	2.15784	1.84561	2.23938	2.07508	1.92369	1.92537	2.11874	1.85983	2.33888	2.30511	2.13137	2.0299	2.40966	2.25567	2.16355	2.34736	1.83279	2.48985	2.15312	2.35069	1.81323	2.42563	1.99187	2.21212	2.69836	2.44076	2.30207	2.03148	2.00916	2.47438	1.9849	2.13571	2.49106	2.78824	1.59182	1.72041
U1,9571	1.9571	1.966		1.78722	1.34626	1.46413	1.9634	1.53016	1.16915	1.52232	1.3484	1.28624	1.32673	1.45928	1.36221	1.55384	1.606	1.48637	1.43163	1.65525	1.59076	1.47879	1.67725	1.40649	1.87619	1.57942	1.76882	1.28372	1.82261	1.50729	1.65911	2.05547	1.74225	1.76475	0.911896	1.19046	1.53619	1.21962	1.46967	0.98739	1.30066	1.21004	1.32227
U1,967	1.967	1.975		1.36531	1.11021	1.22605	1.6349	1.20513	0.956349	1.24522	1.07009	1.11347	1.05702	1.19707	1.11935	1.23162	1.36677	1.17619	1.17286	1.32751	1.29919	1.18323	1.31548	1.26986	1.61521	1.25075	1.46594	1.02806	1.5047	1.27363	1.34767	1.77608	1.51942	1.48457	0.735391	0.959039	1.16149	1.04032	1.22387	0.808177	0.985684	0.925391	1.038
Lysine + Proline	1.976	1.987		1.4131	1.28374	1.45902	1.86609	1.36155	1.13182	1.45088	1.19049	1.37967	1.21164	1.42076	1.3319	1.28812	1.75558	1.27821	1.34234	1.60743	1.49515	1.36759	1.53687	1.5574	2.05782	1.35546	1.73544	1.12579	1.83576	1.56304	1.57893	2.19628	1.85149	1.89272	1.00423	1.05948	1.13792	1.27762	1.41404	1.01006	1.17741	1.18985	1.23296
Lysine + Proline	1.988	2		1.63877	1.4727	1.55114	1.9989	1.73511	1.25803	1.61939	1.31019	1.69201	1.33094	1.46981	1.44804	1.35681	2.08335	1.43078	1.46545	1.87072	1.61455	1.50801	1.72985	1.69112	2.26953	1.48516	1.95363	1.18949	1.92156	1.78563	1.71754	2.2725	2.05532	2.14976	1.21508	1.22122	1.2028	1.5763	1.58363	1.31744	1.43673	1.37139	1.38159
Lysine + Proline	2.001	2.02		3.40864	2.91429	3.16013	3.6665	3.87453	2.57566	3.38243	2.57463	3.56317	2.87433	2.92242	2.83533	2.71743	4.26121	2.8353	2.79822	3.76662	3.22309	2.80618	3.46546	3.11706	4.09273	2.79306	3.80846	2.3912	3.43001	3.51406	3.29725	4.19607	3.9114	4.12044	2.46388	2.5273	2.5995	3.47744	3.05147	2.87776	3.00699	2.77509	2.60315
U2,0201	2.0201	2.029		1.45713	1.43626	1.61659	2.17561	1.70228	1.17999	1.57345	1.23533	1.62143	1.42453	1.49152	1.3924	1.31336	1.84189	1.33818	1.33069	1.69365	1.54537	1.44905	1.67439	1.63579	1.79878	1.24434	1.79125	1.05649	1.66925	1.53367	1.58355	2.52134	1.95695	2.1258	1.25939	1.29322	1.17866	1.44377	1.58629	1.34822	1.48005	1.09871	1.22322
Glutamate	2.0291	2.093		14.0223	14.5295	16.254	17.4341	15.9971	13.5411	16.5977	15.863	16.4532	16.4667	16.9244	14.9972	14.2462	18.4901	15.8707	16.8752	16.6054	18.3791	15.4394	16.781	12.9141	16.1277	13.6862	14.8743	14.1335	15.6116	13.9974	14.1739	17.4677	15.969	15.6194	17.7846	16.4384	14.867	18.6372	15.4905	19.2775	20.0907	10.1046	12.3494
Spermidine	2.0931	2.116		3.21677	3.14749	4.10191	5.1374	3.46153	3.06139	3.58233	3.74808	3.58418	3.79721	3.84217	3.58988	3.18838	4.53402	3.7263	3.71004	4.11022	4.19835	3.79892	4.18039	3.83101	4.58884	3.3157	4.07096	3.02263	4.50099	3.82694	3.82597	5.56729	4.53831	4.7972	3.64301	3.81114	2.86374	3.3882	4.03123	3.83037	4.26924	2.40073	3.05897
Glutamate + Glutamine	2.118	2.145		12.2225	8.89375	12.7866	11.8191	9.56814	9.03887	11.8808	13.1576	10.1115	13.5166	10.0638	10.8112	10.3286	10.7841	11.7785	11.1103	12.663	11.6584	10.1161	11.9412	8.35	10.1455	10.1008	8.95769	10.4449	10.485	10.8299	10.5093	10.295	10.4699	9.97949	14.7998	12.0874	10.3576	9.28183	11.8529	11.5318	12.0085	6.52383	8.88914
Glutamate+glutamine+GSH+GSSG	2.142	2.158		17.5141	13.0091	16.3901	13.1722	13.9972	12.331	15.3936	16.7565	13.6972	17.142	13.1045	13.5786	14.1543	12.7635	15.5197	13.989	14.7036	13.8802	13.6579	13.4548	10.0131	11.6777	13.6163	10.8902	15.1398	11.771	13.1051	12.1934	11.1966	12.1411	11.9784	13.7241	13.97	12.8629	10.9911	13.2544	11.7489	12.6109	9.73879	13.0929
GSH_GSSG	2.1581	2.196		60.0452	45.521	51.4074	37.8493	37.0255	43.4473	45.0767	52.2126	44.6501	52.7776	42.245	46.4745	42.5424	42.7074	49.3225	43.0226	41.4294	48.0945	46.3108	35.4072	32.4261	37.6868	49.2337	35.8006	60.0676	37.1057	41.5753	37.7516	37.9097	39.0732	41.089	31.2317	38.0731	40.1657	37.8689	35.5419	35.7973	36.1861	20.0314	32.2411
Adipate	2.195	2.206		1.74477	1.58445	1.73216	1.85414	2.0112	1.32696	1.52303	1.79536	1.62922	1.74602	1.56956	1.80468	1.47934	1.94112	1.61922	1.4478	1.8054	2.03859	1.71756	1.71152	1.86053	2.33137	1.84261	1.78947	1.9751	2.16171	1.83996	1.77378	2.13129	2.0151	1.93748	3.30723	1.92324	1.7229	1.16695	1.95838	3.01992	2.114	1.10369	1.4983
4-guanidinobutanoate	2.2061	2.213		0.704191	0.599291	0.715419	0.952121	0.838435	0.548672	0.675671	0.721833	0.671237	0.703746	0.761679	0.811378	0.623183	0.975199	0.679653	0.652862	0.891676	0.811639	0.801922	0.807568	0.921406	1.18662	0.786405	0.91055	0.775483	1.11977	0.898596	0.903708	1.13226	1.0229	0.973882	1.2646	0.732952	0.697383	0.513896	0.829345	1.07905	0.815678	0.50117	0.714855
Unknown	2.23	2.239		0.724031	0.727965	0.80523	1.31278	0.710419	0.639316	0.878169	0.820861	0.757222	0.749145	0.906221	0.990183	0.724517	1.14403	0.822185	0.935031	1.1444	0.942901	1.42908	0.955519	1.12948	1.51463	0.843581	1.11751	0.800679	1.43621	1.09506	1.12584	1.3969	1.2355	1.17185	0.943563	0.87254	0.814184	0.862902	0.972926	0.894773	0.881319	1.05331	1.19867
Acetoacetate+valine	2.242	2.282		10.8404	12.8833	8.57601	17.2605	11.9346	4.94858	7.52046	6.52943	8.1177	6.03968	6.56929	7.46738	9.31429	8.65808	6.77434	8.25426	7.86527	9.42366	7.67852	9.72496	86.1347	15.8497	6.99367	8.84357	7.89825	11.8897	7.17719	6.84409	8.30233	8.26917	7.28682	3.90855	3.11625	3.01045	3.67181	4.12121	3.35744	3.60754	608.415	410.12
Glutamate	2.31	2.33		1.96057	2.4317	1.99478	2.82688	2.55992	1.85139	2.68508	2.43066	2.02091	2.1331	2.62304	2.46902	2.10484	3.46854	2.09408	2.5887	2.75553	2.58512	3.46301	2.43865	2.52973	3.41294	2.16488	2.50631	1.96404	3.33834	2.61617	3.00183	2.88889	3.06123	2.55084	2.2968	2.43129	1.90008	2.10951	2.09372	2.32357	2.67241	1.99447	2.12479
Glutamate	2.331	2.368		8.60848	7.53439	10.4066	9.48502	9.29111	9.23809	9.33113	12.37	9.87613	11.8758	10.606	10.2841	9.01083	12.582	11.1999	11.7271	11.1565	13.5012	10.0223	10.2085	8.00124	10.1097	9.57734	8.13843	10.5787	9.67685	8.59754	8.21072	9.3705	9.45253	8.86787	15.7696	13.0291	10.8593	15.454	10.2276	18.1232	18.1434	6.82437	8.18715
Pyruvate	2.368	2.3771		1.82975	1.4447	2.07012	2.17337	1.83609	1.73306	1.80603	2.25414	1.93978	2.08939	2.0805	2.0396	1.79471	2.52895	2.03164	2.21697	2.24723	2.7164	1.94359	2.16526	2.04773	2.18715	2.11595	1.77036	1.96081	2.03336	1.80566	1.63826	2.21176	2.20264	2.0224	2.76638	2.42104	1.91734	2.75034	1.9913	3.17043	3.04969	4.01896	3.34791
3-hydroxyisovalerate	2.381	2.387		0.713642	0.523579	0.780719	1.05734	0.586669	0.610607	0.686068	0.770057	0.643161	0.694084	0.856509	0.782644	0.64284	1.04914	0.704009	0.797876	0.988308	0.912283	0.770876	0.8585	0.844693	1.05991	0.653682	0.818802	0.609315	0.9544	0.817902	0.740884	1.09928	0.978853	0.980247	0.80593	0.679258	0.651265	0.744163	0.684537	0.905742	0.904258	0.652549	0.730759
Pyroglutamate	2.388	2.397		1.28116	1.24625	1.42628	1.98545	1.15941	1.24271	1.58219	1.45174	1.11125	1.27143	1.53269	1.45222	1.33246	1.85827	1.29818	1.48088	1.70651	1.58098	1.83481	1.65252	1.55541	2.21699	1.19763	1.62066	1.12881	1.99126	1.61577	1.73231	1.86905	1.79009	1.6257	2.24539	2.3602	2.50787	1.60611	1.59263	2.4219	2.16976	1.12296	1.30078
Succinate	2.4	2.41		1.23087	1.88071	1.34947	1.89246	1.34511	1.15166	1.64765	1.52508	1.06303	1.38426	1.56621	1.57086	1.52879	1.75575	1.19541	1.43969	1.99188	1.64772	1.96974	1.76806	1.51745	1.93606	1.13596	1.55969	1.06033	1.74302	1.46612	1.77432	1.86598	1.64829	1.6063	2.08601	1.43529	1.24797	1.11949	1.48725	1.79378	1.77902	1.08645	1.4044
U2,4101	2.4101	2.424		1.71215	1.84308	1.86263	2.46188	1.78818	1.47972	1.98434	1.81832	1.46952	1.89767	2.02163	1.96434	1.94669	2.50737	1.63898	1.83799	2.41229	2.19363	2.29107	2.204	1.93594	2.55452	1.64216	1.99943	1.48463	2.37478	2.05777	2.21903	2.40097	2.35573	2.1766	1.62815	1.49991	1.3384	1.11504	1.69818	1.26659	1.57181	1.37262	1.77591
U2,4241	2.4241	2.433		1.23227	1.2531	1.45977	1.81743	1.31974	1.05668	1.62193	1.48731	1.19199	1.43875	1.44268	1.39582	1.37858	1.68917	1.28111	1.39881	1.6828	1.4455	1.59337	1.45853	1.30623	1.73805	1.21045	1.42015	1.14607	1.68979	1.52096	1.54815	1.5946	1.62468	1.50155	1.36011	1.23136	1.13907	0.812821	1.31422	0.965052	1.2631	0.963312	1.28191
Glutamine	2.435	2.483		15.2072	11.7232	17.0646	15.7108	12.3004	10.3423	16.1089	15.8139	12.5889	16.5631	12.0817	13.5782	13.9912	12.5827	13.4502	12.5633	16.7672	13.379	11.5701	14.9392	11.1306	14.0008	12.8979	11.996	12.5662	13.929	15.0187	13.9923	12.6481	14	12.8949	15.3718	13.7113	11.3541	6.50266	14.1469	8.85688	9.66941	9.11195	11.7384
Glutamine/pyroglutamate/citramalate	2.484	2.49		0.808923	0.599758	0.77684	1.01711	0.800001	0.656985	0.783788	0.88042	0.710662	0.900851	0.797794	0.785251	0.723867	0.929438	0.788784	0.759679	0.988162	0.903679	0.866644	0.883012	0.835956	1.09165	0.663954	0.879243	0.620613	1.04803	0.9096	0.830742	0.974281	0.936563	0.883899	0.67754	0.644374	0.6076	0.404817	0.739468	0.57785	0.583811	0.640528	0.818297
GSH_GSSG	2.491	2.599		74.714	54.7122	61.868	47.7621	44.7783	54.5339	55.9487	64.3792	54.6273	64.8403	54.3334	57.6753	53.2319	55.7583	60.8818	54.33	53.9237	60.412	58.9478	46.2289	41.5198	51.2587	58.7162	45.9739	71.4503	49.1702	52.2546	46.8195	47.561	49.5455	51.1852	34.4704	43.7999	47.0838	44.8803	41.8061	40.8804	43.1083	27.2938	42.8186
GSH	2.6	2.613		1.31732	0.887776	1.2046	1.19649	0.840629	0.988644	1.09005	1.22932	1.0459	0.915156	1.19734	1.39192	1.00159	1.53495	1.07182	1.16634	1.27628	1.29104	1.0668	1.12544	1.31851	1.96107	1.24791	1.3386	1.37929	1.72929	1.4914	1.11518	1.36978	1.45903	1.32449	0.694025	0.680363	0.628061	0.495455	0.617759	0.614047	0.576516	1.02667	1.2698
Decanoyl-carnitine/Hexanoyl-carnitine/Homocysteine/Methionine	2.616	2.643		1.91666	1.5335	2.0044	2.54241	2.03231	1.81207	2.24187	2.25082	1.98325	1.80367	2.53589	2.43525	2.07317	3.06219	1.87187	2.24452	2.87694	2.31488	2.18002	2.41768	2.59556	3.8558	2.0149	2.58368	2.04186	3.17382	2.75782	2.12173	2.69448	2.88687	2.50135	2.03361	1.37675	1.35106	1.20624	1.55325	1.97892	1.96446	2.18683	2.7074
Methione	2.6451	2.65		0.44429	0.318768	0.394252	0.532264	0.31613	0.362634	0.447239	0.435838	0.38511	0.395017	0.494384	0.481876	0.381719	0.62622	0.388455	0.43067	0.619763	0.468991	0.460318	0.501896	0.541204	0.734902	0.390267	0.493565	0.389202	0.616909	0.550802	0.447388	0.544304	0.565442	0.548585	0.433367	0.244099	0.233243	0.21671	0.32572	0.313252	0.309557	0.437052	0.585186
Aspartate ov	2.657	2.682		3.54433	3.80939	5.04174	4.34097	3.43482	3.03599	3.09441	3.89087	4.74083	3.92844	4.11196	4.2871	4.63082	4.35114	3.49956	3.88266	3.96524	4.26472	3.36113	3.78534	3.39464	4.08649	2.83137	3.69638	3.32139	3.74494	3.37731	3.88955	3.33797	3.33106	3.7701	3.72181	2.25364	4.03119	2.85613	2.83294	3.50542	3.81486	3.68093	3.53884
Apartate	2.685	2.71		4.11679	4.16725	6.24651	5.01557	3.46434	3.4447	3.19288	4.45719	6.04341	4.75597	4.73238	5.03989	5.69137	4.76107	4.06026	4.25656	4.14978	5.09323	3.47448	4.06657	3.53403	4.19163	2.92825	4.07087	3.80149	3.92912	3.47654	4.61418	3.43423	3.48501	4.25027	4.49463	2.61588	5.76974	3.63979	3.39477	4.56206	4.97364	4.40224	3.71985
U2,7101	2.7101	2.717		0.603153	1.29883	1.01153	0.866774	0.555252	0.577691	0.750563	0.6919	0.783871	0.652609	0.680143	0.624507	0.656447	1.05388	0.769767	0.584519	0.80826	0.877804	0.632731	0.848341	0.675771	1.06123	0.514671	0.791307	0.475516	0.93202	0.647835	0.719884	0.949736	0.733522	0.71062	0.532147	1.12885	3.30689	0.455374	0.509076	0.449016	0.613957	0.571498	0.667391
Dimethylamine	2.717	2.726		0.590299	0.449281	0.653041	0.880814	0.540543	0.479581	0.590786	0.598553	0.545052	0.461778	0.704814	0.663685	0.565029	0.921553	0.571875	0.627351	0.809789	0.75347	0.613613	0.703478	0.845552	1.10611	0.744005	0.751957	0.457425	0.983244	0.764752	0.797084	0.941798	0.873235	0.822594	0.371043	1.9128	10.2389	0.310358	0.400616	0.401196	0.380078	0.681983	0.735891
U2,729	2.729	2.737		0.511814	0.416685	0.562528	0.820363	0.42239	0.491862	0.593225	0.59613	0.514514	0.455488	0.673281	0.586141	0.465949	0.79156	0.455213	0.55022	0.72735	0.607518	0.531177	0.584298	0.80028	0.976968	0.458874	0.731018	0.432729	0.840526	0.705752	0.559253	0.829299	0.762289	0.708669	0.313659	13.8243	2.65179	0.211519	0.317197	0.318925	0.287974	0.541526	0.628858
U2,738	2.738	2.749		0.666468	0.504066	0.636608	0.988544	0.624783	0.560524	0.702899	0.665721	0.58844	0.545596	0.82821	0.749243	0.561753	1.0293	0.57251	0.709764	0.937462	0.800694	0.689986	0.804812	0.963301	1.36429	0.631687	0.924087	0.566489	1.1654	0.94122	0.766451	1.05776	1.05925	0.928766	0.366048	1.25583	0.742606	0.292877	0.457805	0.394904	0.4244	0.798343	0.911304
Sarcosine	2.753	2.76		0.364433	0.298772	0.396319	0.568858	0.311061	0.346771	0.452507	0.440402	0.381602	0.332057	0.489732	0.463853	0.36369	0.681563	0.357344	0.439683	0.643564	0.479038	0.432924	0.520686	0.605027	0.856669	0.377257	0.549612	0.318019	0.696385	0.584448	0.473272	0.636998	0.651683	0.595481	0.499095	0.365691	0.296743	0.444752	0.569394	0.301126	0.460781	0.517783	0.614176
Aspartate	2.79	2.84		6.99316	8.27338	11.0801	9.04119	5.39628	5.88568	5.29954	7.48964	10.2551	7.98326	8.06155	8.68605	9.64437	8.23978	6.82653	7.41561	7.44102	8.67844	5.72771	6.84063	6.38933	7.57749	4.73786	7.10159	6.25872	6.91509	6.09339	7.93833	6.42652	6.12857	7.75907	7.84722	4.97371	9.70556	5.683	5.76992	7.64194	8.55904	8.0133	6.5186
Asparagine	2.841	2.852		0.714024	0.625485	0.867464	1.20716	0.556837	0.759303	0.895941	0.843302	0.773028	0.772433	1.02275	0.990813	0.775863	1.26345	0.789712	0.869726	1.18614	1.0564	0.91044	0.913272	1.06061	1.38264	0.824163	1.03658	0.767614	1.24739	1.01947	1.03598	1.22647	1.15112	1.12734	0.704371	0.599647	0.526572	0.339038	0.644545	0.616213	0.651242	0.943411	1.0522
Asparagine	2.852	2.865		0.804341	0.655635	0.906625	1.33578	0.583171	0.784609	0.967414	0.881746	0.780888	0.793553	1.1208	1.01358	0.802551	1.39963	0.842946	0.92505	1.30009	1.07634	1.0116	1.00778	1.2208	1.55823	0.871855	1.16056	0.771789	1.3638	1.1221	1.16303	1.43236	1.34074	1.30654	0.657516	0.547243	0.455664	0.354469	0.685259	0.611906	0.638821	0.958318	1.13396
Asparagine	2.8651	2.879		1.22049	0.853901	1.1594	1.71637	0.819874	1.03086	1.34045	1.15274	1.0192	1.06041	1.47016	1.28185	1.10163	1.75884	1.11419	1.17196	1.66033	1.33646	1.29072	1.25859	1.37481	1.84445	1.21004	1.42288	1.02094	1.56251	1.32737	1.52339	1.73575	1.59328	1.58438	1.01341	0.754608	0.714321	0.537888	0.963269	0.96542	0.975207	1.13627	1.28959
Asparagine + TMA	2.8791	2.901		1.69095	1.60635	1.74869	2.44706	1.43373	1.55832	1.95889	1.81579	1.59626	1.66766	2.23136	2.13298	1.6472	2.56596	1.80421	2.17489	2.35498	2.02141	1.93572	2.01864	2.16405	2.76301	1.99986	2.22861	1.47328	2.50713	2.06046	2.30476	2.57653	2.36389	2.42286	1.3443	1.2326	3.05884	0.651751	1.28704	1.2769	1.281	1.77894	2.15127
U2,9011	2.9011	2.909		0.731813	0.343089	0.629402	0.744967	0.545946	0.433353	0.624365	0.504914	0.482923	0.438969	0.604261	0.530018	0.435846	0.932125	0.507591	0.616238	0.701612	0.619057	0.55054	0.690773	0.68162	0.961308	0.471954	0.713244	0.452493	0.891599	0.67595	0.65211	0.93737	0.783299	0.786247	0.384245	2.0245	0.259321	0.192941	0.417992	0.246728	0.373692	0.541187	0.650218
GSH	2.91	2.956		14.1986	9.01733	14.624	10.9129	8.01553	9.96863	10.4899	12.1273	11.5842	8.72443	11.265	13.1196	8.98551	11.7887	11.9848	11.5234	8.09036	11.6564	9.94012	7.08768	10.3755	10.9826	11.7333	10.1462	14.0497	12.1195	11.8782	9.73336	9.76605	9.17194	10.6862	5.95536	2.8966	3.13598	1.62055	3.53949	4.35845	4.18339	5.49008	7.43232
GSSG	2.9561	2.968		8.81569	5.95411	7.59742	5.82387	4.61331	6.35392	6.48687	7.45505	6.48421	6.93841	6.50916	7.16744	5.86713	6.57015	7.21078	6.51325	5.73754	6.72759	6.63302	4.73989	5.06526	5.82062	7.10289	5.49005	8.6393	5.93195	6.33902	5.53677	5.79401	5.72656	6.27163	3.52701	3.76504	4.32847	4.24655	4.09036	4.32778	4.5517	2.83605	4.56642
GSH_GSSG	2.969	2.984		9.71248	7.34353	8.75773	6.8299	5.4294	7.32785	7.5755	8.54698	7.44729	8.30941	7.48677	8.11946	6.88879	7.6155	8.39866	7.34567	6.87579	8.07833	7.73958	5.84304	5.88165	6.70642	8.29261	6.39695	9.98884	6.74738	7.25229	6.54409	6.88761	6.74475	7.33712	4.09762	4.86254	5.14153	5.22995	4.94584	5.191	5.39403	3.45421	5.56042
GSSG	2.9841	2.991		6.26019	4.64131	5.05294	4.15365	3.39173	4.62698	4.7705	5.28375	4.51375	5.68436	4.54315	4.65208	4.5497	4.64895	4.99043	4.44991	4.63305	4.97048	4.88794	3.87879	3.43285	4.05314	5.18777	3.87826	6.17363	3.80145	4.25344	4.0968	4.51311	4.45517	4.67536	2.6217	4.01128	4.42916	4.68565	4.08072	3.98903	4.32213	2.10635	3.43168
GSH	2.9911	3		3.03649	2.57462	2.94493	2.68366	1.81864	2.27525	2.27711	2.69459	2.47349	2.54703	2.4896	2.69657	2.13132	2.66637	2.86994	2.38359	2.23248	2.8408	2.74012	2.09205	2.08785	2.32613	2.58881	2.18014	2.93663	2.32454	2.2829	2.11168	2.65465	2.31586	2.55604	1.30803	1.94664	1.39162	1.46849	1.62796	1.40257	1.6459	1.19317	1.72539
GSSG	3.001	3.011		5.80666	4.91077	4.88588	4.81963	3.40532	4.49643	4.76058	5.00516	4.26519	5.82783	4.59642	4.31457	4.54663	4.82952	4.83071	4.13831	5.0136	5.01246	4.99897	4.33635	3.42696	4.02849	5.12051	3.90794	5.58435	3.62984	3.89466	4.37118	5.25869	4.8447	5.00864	2.80923	4.911	4.90887	5.19264	4.9439	4.34094	4.82927	2.19075	3.4209
α-ketoglutarate	3.012	3.035		6.3522	4.83775	5.2456	6.68535	4.72783	5.05705	5.38255	5.20787	4.97466	5.91682	6.28163	4.58272	6.06528	5.52949	6.13952	5.60502	6.32664	5.01533	6.20679	7.2019	4.24756	5.61867	5.58845	5.43714	4.66722	5.06435	4.99464	5.98789	6.29752	5.55853	5.43304	4.24955	4.4634	5.16578	3.68159	5.45425	4.04221	5.42564	3.57581	4.09216
Creatine	3.035	3.045		19.1874	18.365	16.6448	20.4261	32.3334	19.6377	24.8229	25.7564	21.7888	20.6412	31.4798	15.9544	27.3632	11.6351	16.2273	25.0046	21.4454	20.537	23.2568	18.4176	16.1372	11.1975	14.4627	15.6946	11.1214	14.8605	18.7946	17.8094	12.4736	14.3738	9.94164	32.0994	22.1249	22.5812	13.2517	17.7004	24.4723	20.4368	11.7172	16.8767
Phosphocreatine	3.045	3.052		5.71761	4.09581	4.22702	4.07919	13.1875	3.63305	4.82078	4.48843	4.51375	4.12416	3.99655	3.39084	5.20227	3.74354	3.85119	4.25458	3.53221	5.10977	3.91963	4.39782	2.95558	3.1144	4.1849	3.14996	3.72588	2.90027	3.30763	4.14656	3.28963	3.18247	2.9235	4.21146	3.74036	4.02753	4.1963	4.11844	3.43897	4.19317	2.47393	2.68402
Ornithine	3.054	3.079		6.85595	4.33803	5.05128	5.69826	6.52148	3.59428	4.89837	4.76246	4.1612	4.22106	4.15963	4.65972	5.48309	4.69303	5.14549	4.6548	4.98815	5.06686	4.1468	5.41266	4.2041	4.60125	5.47209	5.15529	4.49621	4.77654	4.40652	5.12785	5.70928	4.96049	4.99031	2.40967	3.7595	4.71808	3.52491	4.44017	2.52441	3.56767	3.16602	3.95562
U3,0791	3.0791	3.09		0.814392	0.786962	1.02549	1.24706	1.04054	0.943381	0.865946	0.936955	0.802221	0.795061	0.87797	1.09478	0.843785	1.20207	0.969776	0.97739	1.02042	1.00017	0.832771	1.07904	1.12434	1.28851	1.01858	1.18237	0.852913	1.22084	1.19295	1.06804	1.49619	1.27381	1.27958	0.595479	0.446207	0.502888	0.425154	0.676659	0.468195	0.57175	0.74343	0.978926
U3,091	3.091	3.108		0.858222	1.35293	1.33454	1.45724	2.14884	1.06011	1.25609	1.35477	1.15009	1.06425	1.35975	1.52307	1.2006	1.78833	1.37797	1.68214	1.42748	1.36799	1.27965	1.65303	1.44291	1.85067	1.37915	1.58021	1.09568	1.75342	1.83672	1.42732	1.93104	1.74313	1.65465	1.37284	0.861349	0.654835	0.657653	0.873261	0.811218	0.990875	1.11733	1.71617
U3,11	3.11	3.118		0.929668	1.25782	1.26069	1.08887	7.61074	0.952527	1.14833	1.69339	1.21306	0.972278	1.27492	1.08188	1.19512	2.20678	0.981701	1.75849	0.923247	0.905901	1.35773	1.31944	2.34702	1.50455	0.760943	1.15978	1.07369	1.40966	1.14818	0.88998	1.13296	1.08956	1.05067	2.15863	1.17712	1.91303	1.18573	1.38659	1.32055	1.39911	2.00384	1.3475
Malonate	3.12	3.128		1.3576	1.13304	1.10667	1.23658	2.39774	1.01892	1.12135	1.05832	1.08046	1.06274	1.47139	0.996493	1.39394	1.17972	1.17078	1.3643	1.27246	1.06814	1.20738	1.60141	0.853807	1.12688	1.13213	1.2366	0.925641	1.19587	1.15566	1.2843	1.27006	1.25263	1.16396	1.0744	1.27964	1.26014	1.10754	1.36976	0.876508	1.29314	0.99816	1.38701
U3,132	3.132	3.142		1.87637	2.03685	1.689	1.89253	4.32224	1.85155	2.41397	2.39629	2.07992	1.77055	2.32256	1.89174	2.25203	1.94151	1.84083	2.50859	1.97225	1.83179	2.0583	2.45707	1.71696	1.73395	2.01698	1.91992	1.74028	2.14466	1.98312	2.13701	1.82446	2.01106	1.71014	2.42475	1.79934	1.83192	2.00059	1.83122	1.81737	2.06917	1.43536	1.90732
Citrulline ov	3.143	3.152		1.38282	1.62971	1.3073	1.46421	2.39861	1.11283	1.60791	1.64375	1.2542	1.24036	1.61856	1.39322	1.40444	1.4496	1.47706	1.75436	1.39152	1.32091	1.29212	1.61682	1.34245	1.31061	1.27177	1.29555	1.10102	1.37499	1.31357	1.27743	1.40606	1.28308	1.41077	1.24069	1.31127	1.08809	1.27647	1.3072	1.36567	1.3824	1.00479	1.30429
Citrulline ov	3.1521	3.165		1.31234	1.91696	1.60744	1.86881	2.43115	1.36728	1.7542	1.86682	1.49256	1.52288	1.96859	2.04754	1.62588	1.91871	1.79719	2.21143	1.73234	1.72174	1.61135	1.87001	1.76733	1.78053	1.48079	1.67903	1.23936	1.67066	1.58548	1.54237	1.789	1.62905	1.92911	1.60188	1.51649	1.25982	1.41669	1.57358	1.61541	1.66258	1.20512	1.5082
U3,166	3.166	3.175		0.297147	0.801188	0.819575	1.0602	0.89448	0.688524	0.855992	0.834825	0.766947	0.762728	0.981726	0.980425	0.768135	1.04913	0.861736	0.973954	1.02525	0.94774	0.882833	1.00788	0.95472	1.04694	0.634586	0.917435	0.568688	0.919562	0.882111	0.863142	1.0337	0.961785	1.00077	0.672937	0.605237	0.568427	0.469078	0.576856	0.779249	0.715075	0.668828	0.859106
beta-alanine	3.1751	3.191		1.23814	1.73	1.53829	1.79824	1.90748	1.46002	1.44527	1.67644	1.53231	1.56407	2.08687	2.34144	1.41849	1.7781	1.89334	2.47329	1.75915	1.48926	1.72176	1.93779	2.227	2.11118	1.5337	1.90853	1.59975	1.85824	1.78198	1.60474	1.7141	1.63905	2.28008	0.919296	0.809197	0.750408	0.682637	0.956144	1.0821	1.09743	1.34813	1.91162
Phosphocholine	3.191	3.203		2.40833	3.11566	4.16847	3.9916	10.2751	4.65974	5.40331	4.7553	4.64478	3.57945	5.81746	4.04667	5.9669	3.66038	3.88916	5.58788	4.03791	2.49958	3.90495	4.8296	3.32991	3.82793	2.83362	4.18661	3.46354	3.53099	3.19091	2.39443	2.16857	3.02721	2.91006	4.13667	2.69946	3.65105	3.68667	3.28803	4.42587	5.9313	2.3914	6.21145
Choline	3.204	3.217		2.27749	3.56263	2.66661	3.56021	11.9186	42.734	2.97186	8.9185	3.24302	5.49339	3.93069	3.24138	7.24476	2.95157	3.18137	3.81085	3.28586	2.98005	4.86928	5.68945	5.09878	5.54756	2.23653	9.23776	2.61984	2.59649	2.34818	3.2625	2.86239	2.54443	2.93903	2.71503	2.14751	2.65931	2.76178	3.10126	2.66798	2.82877	1.68994	3.45688
U3,2204	3.2204	3.2266		1.35921	2.91505	1.53186	1.75484	2.79882	2.82195	1.44131	2.2251	1.83233	1.4063	2.62796	2.03618	2.07551	3.43172	1.7013	2.65241	1.71696	1.94587	2.72716	2.55424	1.72537	1.54848	1.63135	1.9798	1.4297	1.58886	1.40761	1.72331	1.19294	1.92514	1.55101	2.66622	0.993379	3.55979	2.17612	1.41622	2.62133	2.40964	1.37878	2.12186
GPC solapada	3.2268	3.244		8.06222	13.8956	8.70905	6.8535	11.6942	5.1935	8.76049	8.41186	6.7905	5.74356	8.22349	5.94138	10.564	13.583	5.59533	8.03562	6.92727	7.85914	6.72591	8.7517	5.18994	5.12585	7.35095	5.72658	6.98395	5.68756	4.67711	5.98882	3.98459	7.29782	6.29149	11.5551	10.9021	8.89057	14.2573	11.5457	8.98075	16.4809	4.95946	6.80991
Glucose sol	3.2451	3.255		1.2192	1.40355	1.17318	1.34364	1.53109	1.09561	1.2226	1.3976	1.20276	1.27815	1.58632	1.51341	1.51007	1.93074	1.53753	1.99924	1.6392	1.32308	1.45763	2.43821	2.89036	1.56806	1.16994	1.44935	1.15037	1.40157	1.37224	1.2519	1.17109	1.29917	1.48198	7.77852	1.55694	1.44141	7.93473	6.86488	5.99369	6.19504	1.45469	1.67859
Histidine	3.2551	3.262		1.54167	2.99413	1.98968	1.70966	2.51511	1.45892	1.94601	2.29223	2.07327	2.05575	2.48146	2.71288	1.94011	3.14601	1.97518	3.73506	1.51927	2.04572	2.45938	3.84139	1.79598	1.42717	1.07792	1.51759	1.18639	1.41652	1.31356	1.34762	1.00107	1.2624	1.94844	3.93394	1.36248	1.55126	2.68006	2.22855	3.33613	2.65189	0.983343	1.67429
Betaine	3.264	3.272		13.5039	9.23674	7.3124	9.68742	13.8346	8.07312	12.9592	10.238	10.0078	9.34377	12.1913	9.01047	8.80497	10.3134	7.63363	11.7839	11.4868	7.43168	10.5128	16.2965	8.48596	5.98018	10.8855	9.67843	9.89466	8.10469	8.14049	11.3635	4.14411	8.06336	6.69126	13.4431	6.79911	9.6873	14.3335	15.2555	12.2183	14.772	7.52464	9.06245
Histidine	3.272	3.282		6.84095	17.9207	6.42785	8.16426	13.1595	8.70669	9.00306	10.6325	12.9214	12.0249	14.4362	25.5074	9.04285	7.75775	14.6319	24.0847	6.86866	6.65488	12.8526	14.404	14.3212	7.06044	7.80834	10.8685	9.40162	6.94634	6.85228	6.69772	3.43864	4.70008	15.5018	6.8432	5.41554	8.23149	6.67923	6.64776	8.40037	6.01646	5.09684	8.33045
Unknown	3.2821	3.288		0.792546	3.89581	1.2435	1.34275	3.08098	1.22054	1.27487	1.77661	1.87821	1.93736	1.90138	2.80765	1.4527	1.48477	1.97413	2.81191	1.16922	1.43161	1.95913	2.29848	1.68676	1.13445	1.09722	1.28744	1.20727	1.06015	0.992501	1.1159	0.791853	0.960215	1.6708	1.8558	1.35895	1.49292	1.53887	1.45468	1.71087	1.53826	0.888622	1.30145
GSSG	3.29	3.333		19.2269	20.1251	17.2993	15.7429	22.96	18.5002	19.1009	21.7079	16.9447	24.3373	18.6465	18.4804	18.8041	19.5471	20.4457	18.4207	20.2535	19.2721	21.4401	18.2561	13.7615	16.5588	18.8829	15.1452	21.6279	14.3992	15.485	15.8393	16.7551	18.0117	18.431	13.332	21.8896	23.5656	21.3098	18.8681	18.5272	20.1103	10.6917	15.3394
U3,333	3.333	3.34		1.01526	1.9021	1.03532	1.36764	4.06248	1.08966	1.44287	1.87292	1.42755	2.25329	1.21235	1.20843	1.29267	1.88647	1.31185	1.50754	1.72916	1.36614	1.94532	1.75612	1.0003	1.70019	1.52679	1.80202	1.55795	1.1333	1.80613	1.0753	1.01016	1.21533	2.06212	0.823919	1.43941	1.2997	1.16533	0.917239	1.21922	1.38993	0.816118	1.48436
U3,341	3.341	3.349		1.61118	1.29216	0.850312	1.18307	2.9979	0.985089	1.02221	1.37152	1.20794	1.56714	1.0574	0.966067	1.18337	1.34106	1.36821	1.10272	1.55697	1.11111	1.02275	1.68081	0.976813	1.13515	0.82076	1.10062	0.731498	0.954268	1.07148	1.01185	0.86176	1.10107	1.09863	0.764899	0.895461	1.16375	0.819734	0.883537	0.903643	1.63271	1.43568	1.03177
Methanol	3.35	3.37		466.572	49.4218	24.9086	32.3507	60.8007	15.7659	15.1836	27.5788	20.0437	43.9181	10.4868	18.6178	33.8501	13.2688	21.7072	28.6063	37.9303	37.6613	16.2743	26.0075	54.845	22.4312	35.8625	34.1377	58.2868	20.3087	46.8632	56.0986	8.78136	14.4749	6.22226	23.1042	14.7141	93.4525	104.978	70.312	40.6102	102.175	145.178	55.0694
Proline	3.371	3.386		7.66511	1.02214	0.680741	0.863331	1.57132	0.510468	0.634722	0.893989	0.682079	0.928342	0.743543	1.06059	0.8557	1.03589	0.750386	0.8377	1.01179	1.21686	0.654295	1.15614	1.96809	1.95731	1.46029	1.47232	1.89514	1.67265	1.72484	1.51246	1.11907	1.38359	1.14423	1.16452	0.645942	1.60482	2.6371	1.52345	1.28148	1.31396	3.46924	2.14149
U3,387	3.387	3.395		1.41378	0.417673	0.437267	0.645618	1.21047	0.437144	0.531044	0.493185	0.409215	0.439289	0.624559	0.586289	0.661707	1.03765	0.496154	0.624248	0.769985	0.503586	0.55848	0.825496	1.47077	0.774601	0.601283	0.641615	0.674645	0.651976	0.679575	0.584751	0.57562	0.672459	0.648167	2.86669	0.43477	0.59964	3.20511	2.76847	2.12397	2.08347	1.55125	1.08976
Glucose+proline	3.3951	3.4		0.566365	0.173796	0.225823	0.328224	1.19567	0.241671	0.183994	0.237831	0.188479	0.191893	0.243251	0.329776	0.244796	0.373497	0.221287	0.281658	0.506527	0.206911	0.293992	0.368058	0.646104	0.42062	0.27174	0.299525	0.281821	0.326955	0.32953	0.223016	0.274935	0.334745	0.323841	0.77244	0.151551	0.186992	0.778766	0.60623	0.549267	0.433981	0.973618	0.55373
Glucose-taurine	3.4	3.45		8.10041	13.5038	9.77363	6.74034	12.9119	4.8084	8.96787	8.46343	9.42974	7.75281	7.9513	7.38798	8.46522	16.5864	5.72452	12.1487	7.00516	9.43591	10.0653	15.8265	11.7396	6.15507	4.76326	5.9735	5.33137	5.60633	5.57687	4.54301	4.78575	6.25091	5.55433	37.9854	9.25809	8.98657	37.2283	29.4016	27.8746	26.5296	10.8638	10.2399
Glucose ov	3.454	3.493		6.0286	3.44134	3.08663	3.44668	4.54983	3.62402	3.70793	3.79593	3.45687	3.6226	4.56822	3.8858	4.32375	5.20469	3.73629	4.047	5.3697	4.21217	3.53525	5.04306	10.9203	4.04465	3.2435	3.59428	3.43511	3.84946	3.62165	3.50682	3.41075	4.01136	3.48992	26.0059	6.94684	6.76909	30.1194	25.7311	18.8694	20.9142	12.6651	8.05942
Glucose sol/1,5-anhydroglucitol	3.493	3.506		0.571825	0.58568	0.581109	0.8349	0.864937	0.48706	0.591259	0.592047	0.512331	0.536076	0.707223	0.636088	0.773693	1.15004	0.657645	0.80839	0.997608	0.760188	0.627451	1.07614	3.58846	1.08442	0.588976	0.743726	0.594301	0.903097	0.764653	0.655467	0.832337	0.884748	0.810348	7.97814	1.18869	0.83591	9.22375	7.8011	5.77206	6.07773	4.60488	2.65915
Glucose sol/ 1,5-anhydroglucitol	3.506	3.515		0.367065	0.292417	0.399317	0.602995	0.51966	0.52033	0.356729	0.368517	0.274323	0.332041	0.466653	0.40652	0.407333	0.68374	0.41986	0.458922	0.615413	0.394439	0.44723	0.605441	1.66353	0.777433	0.334749	0.577741	0.346098	0.62327	0.556166	0.405478	0.594973	0.577025	0.553815	3.25927	0.413864	0.33158	3.48337	2.97045	2.4103	2.33463	2.27857	1.32023
U3,5151	3.5151	3.526		0.691846	0.693481	0.728443	1.03195	1.69742	4.60529	0.7211	1.35062	0.824336	0.965799	1.04787	0.869559	1.08333	1.01544	0.797771	0.927336	1.08016	0.839267	1.10826	1.17265	1.64657	1.4886	0.778558	1.82447	0.741437	1.09344	0.990582	1.02653	1.13382	0.991701	1.13683	1.33768	1.00322	0.645405	1.36913	1.41067	1.26108	1.04974	2.45673	1.67111
Glucose	3.527	3.553		3.66499	4.01408	3.26058	4.10845	10.8681	7.56359	3.08074	4.01677	3.2234	3.61317	4.19846	3.01048	4.15421	4.38505	3.28158	3.97963	3.98887	3.51009	3.70557	4.74377	7.1094	3.5429	2.57749	3.88696	2.67123	3.25054	2.97629	3.2507	3.06169	2.87512	3.14065	12.6311	5.34799	3.99267	13.605	11.379	10.4553	9.86893	9.31675	6.18262
Glycine	3.553	3.57		10.8669	10.8832	9.03589	9.45239	18.8086	9.43211	11.7325	10.3431	8.8323	10.2195	8.39781	8.88189	10.4879	8.69853	11.4078	11.1034	9.48082	9.44708	8.56842	10.1136	7.31673	5.70745	7.94864	6.5526	7.61033	8.00038	7.34082	6.3649	5.82889	7.51696	6.5946	13.7757	10.7063	10.9549	10.8849	10.8155	10.8203	11.8501	12.3658	9.7717
Fructose-6-phosphate (+glycerol)	3.571	3.582		1.35775	1.29986	1.16515	1.42267	1.94587	1.0195	1.11172	1.16823	0.943507	1.0374	1.2114	1.06476	1.12365	1.24757	1.10402	1.17063	1.29738	1.27356	0.985704	1.43827	1.99861	1.10786	0.77391	0.869533	0.838863	1.01812	0.864177	0.811076	0.925213	0.955403	0.88792	1.82416	1.3309	1.16094	1.58113	1.37625	1.76782	1.64142	5.01289	2.84623
Unknown	3.582	3.598		2.40145	1.61254	1.91598	2.09517	2.67566	1.83262	2.50901	2.16654	1.77543	1.9709	1.99137	2.06613	2.28778	2.47032	2.4418	1.87581	2.58044	2.02819	2.0725	2.43515	3.29199	1.76513	2.01212	1.73476	1.68961	1.83838	1.74343	1.76433	1.82879	1.79796	1.85747	4.02082	2.35859	1.95317	3.19577	2.60557	3.55553	2.85621	8.41743	4.88549
Glycerol+4-hydroxybutyrate	3.5981	3.607		1.04364	1.43993	1.29137	1.40803	1.7302	1.16837	1.35652	1.35728	1.20518	1.15729	1.64947	1.07082	1.42548	1.43817	1.24359	1.28474	1.29899	1.25743	1.20912	1.45787	1.95849	1.0516	0.785568	0.937244	0.781203	0.954182	0.831171	0.808264	0.93323	0.960065	0.87511	2.47068	2.07353	1.29745	1.87544	1.57361	2.68401	1.86033	5.3496	2.99965
Sarcosine	3.607	3.615		1.40264	1.81735	1.54542	1.69102	2.73984	1.34097	1.71183	1.40603	1.50909	1.38241	1.77571	1.27299	1.56409	1.59957	1.34458	1.49512	1.47201	1.32279	1.32383	1.70894	2.25228	1.25565	1.10704	1.20305	1.10678	1.1042	1.07326	1.36975	1.21926	1.16683	1.24112	2.1508	1.61209	1.57881	2.11233	1.96454	2.05071	1.77727	5.20631	2.98805
U3,616	3.616	3.622		1.08382	1.3272	1.02228	1.23373	1.25052	0.913496	1.2651	0.949337	0.970573	0.98186	1.17105	0.977233	1.1479	1.15929	0.981932	0.996864	1.19944	0.96183	0.910408	1.15483	1.61144	0.956424	0.729723	0.845972	0.796931	0.899526	0.897244	1.02177	0.83848	0.916225	0.863414	1.31965	1.03339	0.978827	1.57405	1.41889	1.22745	1.21868	3.89857	2.1503
Myoinositol	3.6221	3.632		1.69641	2.4859	2.28499	2.23639	4.92408	1.84983	1.97158	1.96177	2.08061	1.87621	2.49459	1.6548	2.14285	1.93659	1.93775	2.15919	1.83376	1.8884	1.91955	2.21645	2.8301	1.46568	1.59801	1.61812	1.6348	1.37942	1.43989	1.6942	1.60717	1.59117	1.66245	1.84149	2.27863	1.86119	1.98097	1.91927	2.09061	2.04733	5.85386	3.68016
Ethanol	3.635	3.643		1.32032	1.92172	1.84705	2.0799	2.454	1.44519	1.27775	1.46061	1.20162	1.70571	1.61102	1.52052	1.55641	1.47457	1.65493	1.69248	2.06439	1.71997	1.3436	1.71719	2.24616	1.24124	0.840618	0.994683	1.15927	1.12557	1.02332	0.99242	1.05237	1.11121	0.985997	1.42904	1.4153	1.99502	1.45196	1.28559	1.71312	2.01694	5.67029	2.96375
Glycerol	3.6431	3.647		0.887163	1.06568	1.02826	1.13041	1.81955	1.06078	0.879796	0.88413	0.838793	0.976963	1.2053	0.851691	0.977588	0.936155	0.918841	0.98096	1.0006	0.995504	0.884006	1.08263	1.13373	0.66951	0.680179	0.729114	0.802727	0.650054	0.637167	0.777418	0.713818	0.675592	0.699546	0.906514	0.812002	0.923954	0.973024	0.924739	1.10227	1.01669	3.1491	1.6038
Ethanol	3.6491	3.667		4.66568	7.17266	5.36262	6.9349	7.0222	9.41461	4.17297	4.72816	3.74845	7.50152	5.17527	5.86936	6.05961	4.89699	5.27118	6.02825	8.40484	7.01408	4.18828	5.9012	7.03524	3.88419	2.61754	3.21819	3.55646	3.86446	3.32604	2.99206	2.99626	3.30904	2.87451	4.55291	3.86288	9.44834	4.99779	4.07566	5.29564	8.17028	21.836	10.6437
Glycerol	3.669	3.673		1.12405	1.30539	1.15066	1.26728	1.18811	1.4992	0.899415	0.968231	0.863117	1.06587	1.22696	0.994852	1.05513	1.31239	0.918539	0.989967	1.04963	1.19706	0.969962	1.12104	1.73777	0.758823	0.750199	0.726416	0.789056	0.789102	0.667235	0.766445	0.700963	0.814677	0.709618	1.1544	1.03736	1.24353	1.36035	1.03304	1.35208	1.2703	5.15756	2.71708
Ethanol	3.6731	3.678		1.18679	2.00214	1.3242	1.66639	1.69078	3.04209	1.1129	1.13779	1.02816	1.69478	1.30582	1.31313	1.52043	1.488	1.08225	1.31177	1.65274	1.60012	1.10233	1.41778	2.18907	0.89402	0.857594	0.811819	0.89712	0.946947	0.827271	0.876232	0.846384	1.00715	0.890736	1.21841	1.10114	2.04038	1.53433	1.25531	1.36299	1.9603	6.16916	3.32314
Unknown	3.6781	3.686		1.71208	2.48212	1.72578	2.11806	2.17887	4.69543	1.61004	1.6458	1.3996	2.03339	2.09339	1.49702	1.76331	2.24037	1.33704	1.53276	1.56805	1.87462	1.49456	1.87371	3.18563	1.20779	1.34975	1.13494	1.24291	1.21712	1.16757	1.40097	1.30898	1.4963	1.47883	1.93589	1.36919	1.73674	2.16578	1.91222	1.86777	2.78128	9.25677	4.84135
Unknown	3.6861	3.7		2.38679	2.74128	2.30373	3.13232	3.10985	2.63937	1.98791	1.98455	1.72539	1.96312	2.54096	1.70479	2.04438	2.79065	1.80621	2.098	1.97023	2.19197	1.94199	2.33935	4.68953	1.85787	1.59365	1.66738	1.52642	1.76738	1.67722	1.85863	1.91125	1.94685	2.03167	2.62027	1.88151	2.07784	2.32953	2.55241	2.54563	3.37155	14.0334	7.50302
Glucose/GSSG	3.7001	3.738		5.13679	6.16351	5.60156	7.29111	7.70155	5.0661	6.02477	5.49102	4.94213	5.21038	6.98103	4.25964	6.03024	7.30354	5.75723	6.24592	6.34253	5.65924	5.45036	7.76051	16.5593	5.64918	3.47865	4.84979	4.36008	5.59175	4.60082	5.12164	5.30606	5.23611	4.86784	27.9797	10.1616	7.63925	29.5847	26.061	22.9898	23.4511	29.9898	17.6096
Glucose	3.74	3.749		5.56672	5.63581	5.03042	4.70679	4.76886	4.97005	5.05393	5.00306	4.25595	6.13353	6.35316	4.5719	5.27681	5.1081	5.14363	4.93116	5.44239	4.76262	5.26491	5.52357	5.85754	3.69676	3.74824	3.6432	4.53523	3.42328	3.65169	4.00514	3.76743	3.97197	3.81228	8.59834	5.78171	5.24935	10.3125	9.24821	8.43318	8.58406	8.98266	6.88695
Ascorbate+glutamate	3.7611	3.766		5.66705	5.10788	5.05699	5.34975	5.5006	5.9334	4.99103	5.48174	4.49114	5.95259	6.44163	4.77328	5.27119	5.48383	6.04699	5.84049	5.30508	5.85447	5.33881	6.2036	5.91837	3.65361	3.79472	3.66796	4.60152	4.17758	3.72826	4.03761	3.67683	3.71694	3.52891	8.47961	6.24195	5.28626	8.84392	7.03439	9.0096	8.73521	11.7848	7.91655
Ascorbate+glutamate	3.7491	3.761		3.89091	2.96293	3.09093	3.47443	3.30511	4.47168	3.19926	3.61371	2.92518	4.34878	3.59084	2.82767	3.39394	3.09146	3.85436	3.45074	3.42108	3.3817	3.40083	3.80938	3.05098	2.11774	2.38347	2.1061	2.6285	2.20275	2.34198	2.54117	2.04167	2.13053	2.03678	5.78634	4.11198	3.56299	5.40799	5.30096	5.29109	5.54401	4.94088	4.01218
GSSG	3.769	3.778		30.9232	22.4633	23.2066	19.4516	17.8667	36.9332	23.4892	26.4895	21.6399	30.6751	22.4305	21.248	22.9404	21.8165	25.6822	22.08	23.7303	23.4379	24.1594	20.6149	15.5884	16.9093	22.5823	16.592	26.9728	15.9916	18.6594	18.5863	18.106	19.0977	19.2336	20.2044	23.7652	24.9281	27.2658	25.0394	23.9543	25.6108	17.0182	19.4996
GSH/GSSG	3.7781	3.8		73.962	55.2927	64.3186	45.2006	44.6755	55.4873	53.8066	60.7905	55.8143	60.3108	49.334	56.5259	52.1254	48.3972	59.2348	51.2402	45.235	56.8383	53.0113	40.825	41.4338	38.0203	57.5875	40.1513	70.7906	40.5784	47.2485	41.8612	38.727	39.8014	43.884	36.909	42.2306	44.1552	46.0926	40.5142	40.9998	41.0076	36.608	42.242
U3,801	3.801	3.811		3.84885	4.04529	3.53121	3.53734	4.31477	3.45207	3.41955	3.47003	3.5305	3.81464	3.1873	3.63443	4.21644	3.47247	3.79004	3.12226	3.24005	3.85442	3.00986	3.77697	5.15365	2.29991	3.20957	3.10713	3.95637	2.6681	2.69446	3.03374	2.78323	2.68644	2.7757	3.14823	3.51784	3.63098	3.5663	2.97938	3.42384	3.16201	10.6892	6.84107
GSSG?	3.815	3.82		3.81569	3.27512	3.0468	2.85317	3.00427	6.33026	3.25819	3.25583	2.68909	4.07126	3.07048	3.07425	3.66481	3.14395	3.0207	2.91313	3.08971	3.31483	2.83104	3.11434	3.86625	2.4715	3.06469	2.78049	3.99698	2.3756	2.54651	2.77295	2.84339	2.90882	2.80325	2.34185	3.08987	3.74282	4.04507	3.14004	3.24126	3.77408	7.84283	5.29885
Unknown	3.8201	3.829		1.8911	1.97916	1.80973	1.8104	2.03949	4.46708	1.81139	1.86852	1.47965	2.26179	2.09265	1.91056	2.2396	2.08334	1.78666	1.7521	1.92909	2.13358	1.75405	2.46746	5.90511	1.4305	1.6677	1.58333	2.16853	1.54224	1.31509	1.5457	1.78135	1.62619	1.56048	4.46142	2.02402	1.99246	5.33959	4.48164	3.92241	5.26088	16.696	8.27027
6_phosphogluconate	3.83	3.838		1.75476	2.01655	1.77682	1.81156	1.9889	3.30354	1.78155	1.61246	1.50912	2.08277	2.3652	1.96495	2.21413	2.11563	1.5764	1.83563	1.97056	1.73198	1.59726	2.52602	7.41639	1.30237	1.36835	1.51055	1.55203	1.35048	1.21408	1.49977	1.55165	1.47974	1.4148	9.02041	2.29904	1.96219	10.206	8.87474	6.96465	7.39447	16.8315	9.01212
Unknown	3.8381	3.861		6.35902	7.34014	6.85521	7.34223	8.18402	8.92555	7.00277	6.0747	5.7633	7.09075	7.68615	6.76407	8.13026	7.14352	6.95927	6.73775	7.12525	6.90685	6.35941	8.46078	15.632	4.28013	5.39835	5.52202	6.20868	5.00122	4.76402	5.97826	5.68447	5.19154	5.40698	14.7785	7.36718	6.61874	18.0078	15.4404	13.507	13.3317	37.1224	20.2591
Homocysteine	3.8611	3.881		4.28295	5.34993	5.77783	7.29466	7.29556	4.16239	4.76572	4.1965	4.39307	4.63766	5.75277	5.79576	6.73074	5.60124	5.05367	5.34913	5.19792	5.12081	5.06975	6.40263	9.19493	3.43075	3.8018	4.78087	4.35615	3.87563	3.77253	4.89861	5.20794	4.33933	4.97942	5.33373	5.25725	5.66315	6.0606	6.05846	5.10367	5.32103	19.0922	11.6143
Glucose/Aspartate/3-methylguanosine	3.884	3.89		1.27014	1.80575	2.07664	2.67504	2.23089	1.37951	1.47963	1.41853	1.48742	1.70187	1.79571	2.107	2.38178	1.97201	1.83469	2.03414	1.79293	1.67443	1.82647	2.49441	3.72438	1.00931	1.15785	1.53338	1.40435	1.15113	1.17215	1.56458	1.78328	1.29383	1.72041	5.64817	2.0306	2.07019	6.03218	5.64191	4.72489	4.72532	5.33351	3.43392
Aspartate/glucose+Homocysteine	3.8901	3.895		1.61669	2.03277	2.2557	2.0553	1.69754	1.37732	1.293	1.51175	1.94721	1.67737	1.85775	1.96239	2.35048	2.00492	1.59147	1.80433	1.83264	1.78651	1.50993	2.16916	3.78174	1.00152	1.02812	1.38447	1.40203	1.09291	1.00795	1.61196	1.22587	1.16617	1.48218	6.28943	2.12319	2.77326	7.29455	6.58496	5.13886	5.57152	5.17563	3.281
Aspartate/Glucose	3.8951	3.901		1.83122	2.53609	3.12476	2.92181	2.17812	1.76835	1.76422	2.07905	2.63696	2.36169	2.35137	2.59766	3.01155	2.0578	2.25032	2.45878	2.00085	2.25671	1.96029	2.60835	3.23056	1.38812	1.61848	1.98026	1.91206	1.43937	1.51168	2.21995	1.90005	1.52579	2.2372	2.77633	2.21919	2.84635	2.92249	2.62729	2.73223	2.84528	6.04594	3.77092
Betaine	3.902	3.908		3.41302	3.24297	3.72543	4.03474	4.0084	3.12862	4.03459	3.61374	4.13977	3.54873	4.15406	3.62587	4.08879	2.93594	3.25439	3.69888	4.02558	3.01189	3.10477	4.58302	4.74843	2.16597	3.31954	3.41142	3.55886	2.79442	2.81368	3.30837	2.12859	2.76577	2.88766	4.10739	2.62014	4.39468	4.81824	5.0102	4.18575	5.17947	6.89341	4.91585
Aspartate/Glucose	3.9081	3.917		2.77746	4.00582	3.67155	3.18205	3.11013	2.34417	2.40078	2.77766	3.68081	2.91647	3.01551	2.79046	3.56657	2.55798	2.88784	2.83149	2.61849	2.97823	2.59663	3.39507	5.1556	1.5733	2.09923	2.21961	2.36251	1.84158	1.77059	2.46692	2.02038	1.80649	2.26981	8.63843	4.13826	3.92522	10.1352	8.85504	7.36265	7.59487	8.62486	5.02329
Creatine	3.922	3.94		17.4827	18.1355	16.0966	19.3068	30.3284	17.6902	21.9044	23.0408	19.9922	19.215	27.8666	16.1812	26.7725	12.4486	16.2018	23.1272	20.0254	20.1608	21.5918	18.587	18.7657	10.2164	13.0092	15.3165	11.1276	13.7433	16.6356	16.6769	12.2827	13.5193	10.4183	28.9188	21.1754	21.4996	14.5648	17.4126	23.0418	18.9189	20.256	21.1734
GPC	3.939	3.952		4.10319	4.85951	4.08342	4.1233	6.58637	3.49933	4.03619	4.1652	4.1228	4.3117	4.13318	4.4718	6.23425	4.0536	4.33587	4.40716	4.21382	5.33674	4.02129	5.07792	6.16035	2.77687	3.54252	4.04416	3.60608	3.20486	3.19956	3.94921	3.46238	3.33167	3.56678	3.87196	3.96107	4.54356	4.05952	3.91214	3.77232	3.58567	7.59983	6.67463
Phosphocreatine/Glycolate	3.9521	3.96		2.52339	2.49413	2.46475	2.29304	3.33681	2.07904	2.48949	2.48432	2.29401	2.46936	2.44829	2.57494	3.06172	2.44468	2.81692	2.57654	2.68149	2.89119	2.46262	2.90881	2.86127	1.6475	2.12836	2.2668	2.27742	1.84364	1.99537	2.39581	2.04753	1.9569	2.15092	2.06011	2.29091	2.55587	2.23993	2.41516	2.27111	2.24361	4.08793	3.26092
Unknown(poca histidine)	3.9601	3.976		3.98726	4.9973	5.1438	4.22444	5.45531	3.69887	4.22914	4.6779	5.02825	4.5856	4.67585	4.72062	4.8983	4.28818	5.25205	4.76586	4.67801	4.90821	4.9288	4.96482	5.49751	3.29627	4.67942	4.82556	4.34748	3.83007	4.17862	5.44524	4.37704	4.02231	4.67451	3.78226	4.80049	4.45955	3.98832	4.64965	3.95548	4.09946	7.3117	5.88826
Phosphoethanolamine + Histidine	3.979	3.996		4.6856	4.60047	4.62099	4.28758	4.35657	3.55897	4.78153	4.36975	4.09795	4.38537	4.66836	4.35239	4.67376	4.99746	4.94578	4.75261	4.97963	5.14438	4.71403	5.54807	4.58231	3.18662	4.15902	4.12231	4.06764	3.40978	3.73951	4.94253	4.12355	4.05858	4.07887	5.70102	4.94491	4.61915	5.13507	5.21971	5.69378	5.23071	8.21418	5.59495
Unknown	3.9961	4.002		1.43052	1.53462	1.29844	1.28662	1.19848	1.03267	1.21875	1.06946	1.07952	1.28536	1.47584	1.23303	1.38591	1.43984	1.21307	1.21977	1.32715	1.24502	1.26781	1.56302	1.63869	0.878286	1.02853	1.02008	1.00588	0.910482	0.848242	1.1201	1.08391	1.02346	0.921968	1.69899	1.46139	1.0526	1.51521	1.44534	1.64304	1.48473	3.04558	1.86643
2-3BPG/AMP/ascorbate	4.011	4.0561		22.2809	43.7803	44.6262	40.4422	32.9446	48.4838	40.2478	37.4473	56.0519	48.0903	42.3231	44.1148	37.7423	25.2869	50.9122	50.7747	38.9111	39.5782	54.9916	42.2339	43.3099	31.4774	44.2032	40.6424	42.026	40.8837	39.7171	49.2708	39.038	31.9036	37.9519	19.8922	60.4667	49.5903	26.3164	35.074	23.307	27.7384	46.0432	39.4345
2-3BPG	4.0561	4.099		9.56853	36.9508	34.6378	26.2891	34.3577	40.0695	33.6144	33.6426	45.9295	37.0056	36.9829	38.5632	33.2285	21.9266	40.6941	45.5473	33.7184	35.9482	42.3075	34.1498	37.4535	30.2914	48.9148	43.7382	45.7849	42.3396	41.9878	49.3745	37.7444	33.2086	38.0613	15.4327	41.7232	32.6661	19.9149	18.1294	18.5687	16.9271	37.2915	33.5548
6_phosphogluconate	4.099	4.104		0.503598	0.672554	0.525668	0.510389	0.8888	0.661551	0.577045	0.538991	0.602016	0.598095	0.649921	0.764208	0.772629	0.714766	0.669623	0.507859	0.620235	0.654964	0.589339	0.764604	3.83842	0.780068	0.957535	0.886603	0.878309	0.890379	0.872223	0.769632	0.791735	0.825803	0.77554	0.595497	0.749296	0.571084	0.643522	0.652805	0.589194	0.478383	3.35717	3.85203
Lactate	4.1041	4.123		5.19402	5.36746	4.54025	3.83489	5.62012	7.83953	5.05617	3.81357	5.22293	5.23327	5.29955	5.77185	7.92281	6.90902	5.38981	3.9702	5.33888	6.46775	4.30751	7.32154	8.31305	3.90903	6.03472	4.16303	4.86751	3.5788	4.75384	4.43946	4.90852	6.0814	4.14137	9.25315	7.77633	5.52939	10.2115	9.26116	8.99526	7.7036	9.19907	9.08747
Proline	4.1231	4.128		0.89477	0.757756	0.720861	0.646871	1.06475	1.21257	0.758764	0.64328	0.819919	0.817007	0.82136	0.899008	0.851383	0.947292	0.77981	0.673836	0.825278	0.805635	0.737718	0.975397	0.767336	0.539322	0.805925	0.778667	0.713723	0.56116	0.688196	0.738411	0.750993	0.781497	0.749953	0.790598	0.894759	0.794839	1.16586	0.893796	0.851897	0.771298	1.24958	0.827556
U4,1281	4.1281	4.133		1.05929	1.40992	1.13865	0.905829	1.28624	6.09995	1.2949	0.829717	1.07134	1.85509	1.40414	1.20641	1.58242	1.28045	1.02346	0.837924	1.072	1.16968	0.864441	1.55448	0.994241	0.674782	1.07437	0.774677	0.954011	0.625692	0.83601	0.893838	0.885309	1.04841	0.797793	1.6053	1.31176	1.04081	1.82508	1.59161	1.65228	1.31063	1.49661	1.11025
Proline	4.133	4.155		2.84981	3.2301	2.58793	2.54963	3.57945	8.13746	3.17099	2.31645	2.86542	3.43741	2.74823	2.88812	2.8633	3.22329	2.45417	2.2231	2.53298	2.40947	2.78567	3.00321	3.26772	2.07015	2.79125	2.6859	2.54726	2.16613	2.27064	2.88022	2.68914	2.73447	2.62419	2.09174	2.92677	2.62694	3.34585	2.66593	2.44536	2.05336	6.42107	3.73745
6_phosphogluconate	4.164	4.204		5.37563	8.14936	8.18216	9.44128	8.05616	5.38525	6.67559	5.99205	5.93722	6.58316	6.4409	7.14103	9.32	8.60648	6.12084	6.78736	7.50942	7.7554	7.62147	8.26399	9.21783	5.20164	6.63852	6.75767	6.50565	5.97815	5.42823	7.63307	7.035	7.01123	6.29037	5.01467	6.59614	7.60386	6.61799	7.18157	5.07926	5.5714	12.7191	9.54024
ATP+ADP	4.2041	4.228		6.29232	8.78307	6.85839	7.13928	8.44812	7.09994	8.20666	7.73271	8.2857	7.30445	7.77959	7.40138	8.41796	7.98048	7.26825	7.50393	7.95873	7.89108	8.25748	7.92282	7.74316	7.07036	7.53328	8.73844	7.65014	7.17022	8.03283	8.77153	6.84119	8.04829	7.61532	5.31169	7.97993	8.46514	7.24867	7.94562	6.75755	7.57743	9.47383	8.64764
ATP	4.2281	4.25		7.58548	12.1491	8.64042	7.81953	10.4316	8.76932	9.90028	8.73324	11.0139	9.08642	8.69015	8.0492	8.65533	6.358	9.78781	7.92322	7.89814	7.69404	9.65525	8.2939	7.6437	5.58415	9.72665	10.5093	9.45909	6.13989	8.55124	11.3349	8.10835	7.717	9.35354	4.70108	10.4312	9.6086	6.85283	7.60759	5.92525	7.422	7.35846	7.04686
Threonine	4.251	4.272		4.1182	6.89232	4.2478	4.48744	4.47156	3.61369	4.65738	3.89074	4.45814	4.19127	3.40071	4.24703	4.53728	4.00475	4.63423	3.96053	4.51234	3.96874	4.44993	4.46413	4.1073	2.96277	4.73168	4.26705	4.75388	3.41838	3.64258	4.95825	4.17673	3.71889	4.12605	4.3132	4.90256	4.47686	4.62141	4.83459	4.10994	4.11032	4.37719	3.68862
ATP	4.274	4.319		10.6195	18.4826	12.9921	11.7162	15.4294	12.75	14.2116	12.8497	15.8885	12.9806	13.5298	12.459	12.0831	10.7177	13.8674	12.0774	11.6416	11.9038	14.1078	12.4222	11.4587	10.4162	15.0382	16.3767	14.5901	10.7524	13.8276	16.9037	13.4766	13.469	14.9173	7.21535	13.2257	13.7448	10.0465	10.3477	9.02823	10.2527	9.3465	10.4315
Phosphoglycerate	4.323	4.347		1.43098	1.75625	1.86938	1.97304	1.73548	1.14972	1.32732	1.49548	1.42202	1.24369	1.36919	1.79896	1.39906	1.95066	1.30956	1.3553	1.37121	1.47695	1.43013	1.79789	2.07653	1.36304	2.05695	1.93694	1.74457	1.57188	1.48242	1.84801	2.51065	1.97195	2.26106	1.22695	1.25102	1.51801	1.81156	1.84632	1.41382	1.31265	2.25994	1.6147
ATP_AMP_ADP	4.348	4.424		14.7065	24.1583	16.5686	17.2475	18.9274	15.9605	17.9817	16.4736	19.6006	16.6312	17.1032	16.2762	17.485	15.9864	16.7204	15.6518	16.4079	16.0697	18.2829	16.6116	16.2882	13.3249	18.9099	20.0829	18.1139	14.1046	16.9493	21.2313	18.0956	17.6986	19.2918	10.1512	17.5808	18.5987	15.6158	16.2913	12.9516	15.0761	12.8732	13.5415
Adenosine	4.425	4.441		1.44536	1.29343	1.10517	1.34086	1.21131	0.757138	1.01526	0.975583	0.943176	0.795806	0.75219	1.13812	0.960306	1.26489	0.723909	0.723569	0.831	0.915591	0.817397	1.04428	1.40858	0.899795	1.4418	1.37147	1.16106	0.974695	1.10022	1.27285	1.73554	1.31255	1.44926	0.897067	0.685109	1.09025	1.17162	1.30037	1.12957	1.00782	1.29846	1.01372
Adenosine	4.445	4.466		0.94994	1.00534	1.22708	1.45667	1.14483	0.772052	1.00473	0.901107	0.950014	0.866982	0.990736	1.22327	0.996163	1.20708	0.858501	0.667689	0.873951	0.880074	0.858415	1.07583	1.19303	0.856829	1.31132	1.27105	1.11555	1.06817	0.940233	1.20279	1.86587	1.28369	1.48887	0.68259	0.71081	0.788693	0.83841	1.11927	0.822984	0.487888	0.566994	0.700723
NADP	4.467	4.481		0.644378	0.59748	0.681096	0.867088	0.621948	0.45696	0.59219	0.52666	0.525769	0.520842	0.564434	0.667167	0.616533	0.708244	0.489821	0.438958	0.568628	0.507079	0.485622	0.678231	0.673969	0.544696	0.73933	0.756304	0.639131	0.636092	0.58663	0.755033	1.06861	0.806773	0.874986	0.427025	0.365148	0.534432	0.559906	0.687213	0.574841	0.413246	0.251221	0.362114
U4,484	4.484	4.502		1.88379	1.63791	1.38781	1.64731	1.88602	1.28086	1.76021	1.4137	1.23829	1.38817	0.999649	1.45773	2.48803	1.72506	1.58009	1.32885	1.37607	1.56177	1.18268	1.67243	1.80109	1.31292	1.02744	2.20143	1.65348	1.57311	1.22389	1.76443	1.65082	1.53369	1.55124	0.889346	0.697242	1.69523	1.81139	1.36826	1.18467	1.27254	0.875121	1.26226
NADP/AMP/GMP	4.504	4.514		1.50551	1.12897	0.693095	0.817611	0.786807	0.710913	0.810548	0.756818	0.824839	0.852392	0.616325	0.751123	1.12343	0.888242	0.875117	0.76513	0.984944	0.726298	0.762365	1.03962	0.962078	0.651396	0.619354	0.776107	0.755091	0.704358	0.610131	0.810199	0.757418	0.752028	0.721066	0.658754	0.58715	0.853234	0.957986	1.14277	0.832399	0.850215	0.463622	0.711433
2-3BPG ov	4.514	4.569		11.5341	22.2301	22.5921	15.4959	15.2409	19.0288	20.9237	21.0091	29.1759	21.3564	21.3504	21.7432	19.365	11.6243	24.4428	27.8188	19.5331	21.4427	24.2926	17.7454	20.1985	19.0207	27.3462	22.6924	27.0757	25.5051	24.7939	24.9977	13.9738	18.4513	16.7364	9.20017	27.6246	23.669	11.5599	13.1498	10.6827	11.0023	12.5458	15.7433
GSH	4.569	4.591		2.29626	3.25597	3.81427	2.25569	2.38912	2.33044	2.62632	3.31171	3.11874	2.08478	2.40818	3.65549	2.56929	2.91254	2.80397	2.71769	1.51144	2.91949	2.13521	1.87321	3.54842	2.50132	4.4708	3.07775	5.35758	3.66128	3.75294	2.68072	2.60995	2.66377	3.0466	1.10301	0.582297	1.00836	0.681683	0.686324	0.778163	0.54241	1.52991	2.20655
ATP	4.595	4.632		4.95095	7.61091	5.63177	5.61525	6.25625	5.792	6.51618	6.07153	7.2845	5.99828	5.65704	5.84267	6.01058	4.86226	5.94567	5.32626	5.75876	5.25551	6.30976	6.4128	5.95762	5.70157	7.97171	8.21119	8.04584	6.26078	7.13592	8.52952	6.53149	6.66714	7.55382	2.9575	6.98213	6.89036	5.00968	5.55266	4.3599	4.60229	3.25874	4.64301
Glucose	4.64	4.67		0.910272	0.637362	0.721266	0.817597	0.753189	0.697498	0.663443	1.00191	0.68183	0.699305	0.676351	1.14913	0.988281	1.41164	0.870954	0.732232	1.16411	0.4835	0.523195	2.14497	3.12415	1.08283	1.22161	1.00295	1.20706	1.43286	0.88016	0.795888	1.10429	1.11922	1.00739	8.58077	0.688926	0.945715	10.1416	8.20372	6.22135	5.89907	0.614968	0.82601
NADPH?	4.961	4.98		0.537147	0.258689	0.42528	0.460702	0.266785	0.191189	0.314213	0.232195	0.272115	0.219117	0.142797	0.460151	0.301704	0.362734	0.188422	0.14916	0.238936	0.236119	0.188106	0.314255	0.475837	0.481621	0.602716	0.594776	0.504235	0.822532	0.510217	0.472047	0.729851	0.678346	0.578906	0.173787	0.0391328	0.251709	0.38042	0.383463	0.265272	-0.01369	0.0489438	0.187603
Unknown	4.9801	5.003		0.425364	0.118257	0.310919	0.424705	0.135062	0.083854	0.171418	0.128469	0.115997	0.0834286	-0.00234442	0.404823	0.176104	0.300756	0.12639	0.0217391	0.11628	0.119346	0.0537	0.16835	0.487617	0.433794	0.517703	0.493497	0.400188	0.727543	0.372912	0.401753	0.697413	0.60812	0.589468	0.475215	0.836154	0.117493	0.972786	0.599194	0.777167	0.0403376	0.027091	0.118285
PEP	5.032	5.045		0.239366	0.0982447	0.165944	0.179388	0.189462	0.100113	0.155445	0.162664	0.104994	0.097949	0.093628	0.258072	0.176713	0.181062	0.124183	0.0753272	0.118129	0.0765039	0.097393	0.199018	0.210754	0.188495	0.286361	0.260966	0.214238	0.340337	0.215192	0.181141	0.285046	0.285435	0.243649	0.0773716	0.0207234	0.0684596	0.131701	0.132359	0.0989131	-0.109295	0.0485409	0.149229
Unknown	5.048	5.063		0.2632	0.1136	0.131965	0.205337	0.150376	0.101899	0.170968	0.162168	0.13783	0.0554197	0.134786	0.247515	0.164863	0.216378	0.140839	0.120542	0.117858	0.0970613	0.059656	0.153831	0.239257	0.228224	0.30005	0.319978	0.252506	0.372696	0.270012	0.193071	0.272703	0.291777	0.248644	0.0595794	-0.0225053	0.104391	0.160652	0.120651	0.0794662	-0.1944	0.0731207	0.239807
PEP	5.126	5.138		0.212779	0.108565	0.170869	0.167146	0.226227	0.14131	0.164616	0.170737	0.12198	0.1103	0.14431	0.248579	0.195369	0.221618	0.129849	0.0904548	0.136877	0.099844	0.123253	0.198719	0.17062	0.222196	0.263437	0.237777	0.207079	0.344719	0.195119	0.217282	0.2473	0.25809	0.256146	0.0505922	0.0750224	0.101277	0.141599	0.114692	0.157744	-0.0633577	-0.00110935	0.0822817
phosphoenolpiruvate (ov NADP)	5.18	5.2		0.386102	0.359344	0.418446	0.545673	0.345919	0.369749	0.43657	0.380887	0.412084	0.452455	0.325455	0.72411	0.504074	0.457796	0.43708	0.349663	0.455728	0.454627	0.527585	0.511109	0.762203	0.479742	0.706338	0.698984	0.611898	0.694616	0.645599	0.909546	1.10248	0.73868	0.770805	0.376156	0.376454	0.406165	0.746277	0.69805	0.371279	0.133689	0.234809	0.31912
Glucose	5.232	5.248		0.265033	0.12841	0.198148	0.275841	0.189795	0.169281	0.162145	0.162581	0.110347	0.122729	0.12704	0.312371	0.389632	0.548243	0.171806	0.260903	0.440318	0.171577	0.137866	0.582016	2.05205	0.292965	0.29194	0.295934	0.288909	0.361464	0.249168	0.222904	0.359779	0.345011	0.288975	7.46474	0.664827	0.524427	8.69239	7.3991	5.44683	5.47643	0.245002	0.3599
U5,301	5.301	5.315		0.246979	0.120938	0.160734	0.203631	0.144386	0.140535	0.167574	0.148995	0.137059	0.0967956	0.187801	0.246869	0.19098	0.240495	0.143446	0.171715	0.16256	0.170743	0.0998353	0.180724	0.196876	0.293821	0.271967	0.257824	0.244056	0.285645	0.277947	0.201953	0.311908	0.296218	0.292931	0.181621	0.0478835	0.110617	0.175905	0.121076	0.151144	-0.123762	0.0728948	0.210107
U5,337	5.337	5.363		0.979599	1.13254	1.1678	0.932697	1.18983	0.912267	0.945525	1.14029	1.37995	1.00839	1.22147	1.24216	1.1538	0.980092	1.22053	1.13554	1.10056	1.05047	1.20203	1.05153	0.977574	0.996649	1.33794	1.37557	1.14495	1.23401	1.25837	1.36309	1.09994	1.14575	1.19389	0.725281	0.938464	1.00575	0.832328	0.884288	0.77755	0.470739	0.518839	0.825703
Phosphoenolpyruvate	5.364	5.377		0.275299	0.399097	0.343146	0.440866	0.33838	0.350847	0.409641	0.358441	0.433854	0.466085	0.349305	0.623053	0.500951	0.356432	0.433748	0.366628	0.420723	0.489335	0.513876	0.500534	0.62329	0.429183	0.702657	0.683825	0.644915	0.595251	0.66332	0.888602	0.972565	0.635892	0.684405	0.249438	0.460094	0.405897	0.70308	0.554745	0.221026	0.0802692	0.242169	0.311495
U5,39	5.39	5.398		0.122772	0.0804345	0.092488	0.10067	0.105646	0.0873219	0.111461	0.112838	0.10544	0.0738568	0.11492	0.155797	0.0983457	0.140999	0.0731223	0.062922	0.0831829	0.0935805	0.0684302	0.119518	0.155818	0.160941	0.153588	0.141779	0.140669	0.135693	0.136416	0.106843	0.119668	0.141328	0.119985	0.109835	0.0426806	0.0980274	0.231954	0.0942028	0.134543	-0.0189091	0.223508	0.163304
Ribose/malotse/sucrose	5.409	5.426		0.191831	0.115524	0.140762	0.0980934	0.122253	0.119036	0.160465	0.270815	0.118666	0.0776674	0.141391	0.234087	0.170772	0.234585	0.120441	0.133346	0.182831	0.168671	0.103284	0.225791	0.837296	0.336468	0.287714	0.289268	0.341524	0.311642	0.255561	0.19561	0.204195	0.236826	0.243981	0.215217	0.0505259	0.150695	0.331985	0.15756	0.180886	0.601181	2.46702	1.20008
Glucose 1 phosphate	5.445	5.475		0.728857	0.852701	0.915393	0.770794	0.95907	0.788536	0.73073	0.930583	1.25594	0.772144	0.836407	1.07512	0.877718	0.814681	0.944723	0.93583	0.988024	0.90111	0.879346	0.817137	1.87966	1.05141	1.32074	1.30324	0.996138	1.13922	1.15244	1.13622	1.04924	1.00947	1.19706	0.454142	0.624913	0.820913	0.712342	0.806852	0.596744	0.33752	3.99404	2.21925
U5,502	5.502	5.532		0.565254	0.225732	0.255758	0.320297	0.41414	0.207759	0.338336	0.291291	0.267328	0.169543	0.252007	0.462115	0.37154	0.524208	0.186553	0.439928	0.368008	0.391595	0.162732	0.334557	0.714713	0.601844	0.522054	0.581048	0.528097	0.549024	0.642874	0.508601	0.591997	0.597937	0.503404	0.41257	-0.0646034	0.279367	0.407843	0.535049	0.310367	-0.164359	1.25736	0.741426
U5,547	5.547	5.565		0.257125	0.133701	0.207732	0.262448	0.20485	0.145562	0.201269	0.181775	0.167026	0.132233	0.125729	0.280704	0.201405	0.305815	0.161492	0.187434	0.238298	0.228091	0.136209	0.215529	0.371478	0.349384	0.325819	0.315985	0.281034	0.384762	0.267121	0.245016	0.359873	0.344507	0.302057	0.167532	-0.0204625	0.158502	0.198423	0.188467	0.121064	-0.0972838	0.491734	0.32758
UDP-glucose	5.5651	5.642		1.46502	1.05754	1.40135	1.42139	2.29268	1.06913	1.52864	1.45983	1.32795	0.99021	1.36638	1.86556	1.84141	1.7732	1.26795	1.42194	1.48873	1.24966	1.21391	1.62289	3.22659	2.19482	1.80595	2.0919	1.76719	2.11537	1.92068	1.44988	1.6531	1.86802	1.71438	1.17337	0.382496	0.999388	1.23561	0.91004	0.868326	0.389617	7.015	4.3947
U5,68	5.68	5.694		0.158333	0.0500587	0.104689	0.0815924	0.141835	0.0877615	0.108464	0.110009	0.135142	0.0745329	0.0911336	0.17391	0.113303	0.223179	0.0743747	0.101935	0.120793	0.103439	0.0754697	0.118285	0.277982	0.268756	0.207617	0.246103	0.208848	0.228492	0.272758	0.191403	0.185687	0.245564	0.196491	0.0736511	-0.036783	0.0565063	0.0820885	0.0475135	0.0408447	-0.0958103	0.204962	0.191253
U5,6941	5.6941	5.706		0.230592	0.145105	0.176718	0.147143	0.20254	0.152915	0.208336	0.187715	0.212248	0.170896	0.185805	0.231721	0.200737	0.251322	0.1521	0.184281	0.186417	0.195636	0.144185	0.197425	0.290755	0.305693	0.266408	0.295627	0.270036	0.265894	0.289697	0.257748	0.179631	0.281848	0.211237	0.125086	0.0617714	0.127142	0.186103	0.128737	0.145533	0.0153814	0.1839	0.188689
U5,7061	5.7061	5.715		0.0912341	0.0227129	0.0525011	0.0557233	0.0471081	0.0413125	0.0660596	0.0692067	0.0538898	0.0345605	0.0297208	0.111483	0.0790069	0.102879	0.0444149	0.0429008	0.0571579	0.0577016	0.029443	0.0816252	0.133424	0.187399	0.119708	0.143394	0.131083	0.159298	0.137636	0.0801644	0.100538	0.149806	0.116066	0.0558506	-0.0222888	0.0201357	0.140236	0.0564369	0.0744104	-0.0336336	0.080924	0.0860136
U5,717	5.717	5.732		0.163012	0.0130211	0.0751767	0.0733034	0.0621445	0.0625001	0.0953608	0.102568	0.0546574	0.0341431	0.0330867	0.186278	0.0921089	0.180579	0.0636737	0.0627194	0.124989	0.0791161	0.0620924	0.112961	0.213787	0.284439	0.189908	0.233222	0.170098	0.227389	0.193355	0.121949	0.206645	0.260439	0.202506	0.169171	0.0198352	0.0600037	0.0788942	0.114286	0.0609158	-0.128008	0.14019	0.175718
U5,821	5.821	5.847		0.431309	0.0932454	0.287204	0.236237	0.216774	0.205161	0.230425	0.312163	0.181848	0.158998	0.273538	0.379327	0.343471	0.448611	0.187127	0.340667	0.358975	0.279473	0.221693	0.365851	0.302321	0.549217	0.321107	0.336046	0.261974	0.474153	0.3927	0.182754	0.191522	0.367317	0.261908	0.201707	-0.047182	0.143404	0.275238	0.0600303	0.203036	-0.096302	0.207071	0.279313
GDP/GTP/GMP	5.937	5.957		0.485107	0.53904	0.461959	0.475883	0.560474	0.364058	0.392933	0.495254	0.640737	0.33059	0.54716	0.541876	0.476233	0.690339	0.444508	0.471288	0.51394	0.528741	0.421851	0.50304	0.60545	0.672002	0.629154	0.748998	0.570102	0.580598	0.806082	0.741185	0.622297	0.551512	0.559639	0.271835	0.270552	0.44425	0.449311	0.663876	0.409017	0.154901	0.326516	0.508868
Nucleotides	5.965	6.004		1.42579	1.47835	1.27852	1.14574	1.70835	1.31622	1.46773	1.35633	1.17942	1.17865	1.35293	1.46345	1.60828	1.4993	1.17029	2.11194	1.71301	1.78922	1.37792	1.44714	1.06053	1.23149	1.27688	1.33972	1.62848	1.20106	1.3336	1.16498	1.14692	1.31775	1.01454	1.70649	0.7379	1.36497	1.27962	0.927743	0.914909	0.952481	0.84945	0.993367
Nucleotides	6.031	6.058		1.27387	0.986286	0.614189	0.591458	0.808808	0.632462	0.951189	0.93456	0.630883	0.525954	0.586063	0.71767	0.777085	0.91579	0.462753	0.741446	0.826154	0.710365	0.820325	0.738437	0.634533	0.905969	0.800698	0.782217	0.678171	0.742736	0.839775	0.624259	0.534343	0.823796	0.580335	0.838946	0.254596	0.787037	0.696719	0.633464	1.10968	0.876691	0.519768	0.72864
NAD+_NADP+ + adenosine	6.084	6.105		1.11163	0.84944	0.482333	0.548351	0.665345	0.501777	0.744849	0.759447	0.44409	0.420003	0.451073	0.521228	0.626041	0.780217	0.36839	0.631943	0.684155	0.515147	0.699457	0.611159	0.494432	0.716249	0.595282	0.61143	0.438353	0.540435	0.685909	0.466995	0.416185	0.634414	0.454723	0.805796	0.168547	0.612323	0.651162	0.566368	1.02961	0.918162	0.484422	0.66772
NAD+_NADP+ + adenosine	6.1051	6.118		0.374326	0.658178	0.31536	0.353627	0.427451	0.256129	0.389408	0.348007	0.338496	0.332367	0.363904	0.359919	0.453295	0.718361	0.231958	0.338069	0.403182	0.477608	0.360421	0.372165	0.283956	0.481371	0.480074	0.328015	0.375703	0.429158	0.379426	0.411546	0.298766	0.568647	0.347582	0.260148	0.13967	0.288971	0.252499	0.233983	0.275761	0.274049	0.261941	0.405561
NAD+_NADP+ + adenosine	6.119	6.136		0.35439	0.80372	0.375558	0.475012	0.507902	0.321642	0.361682	0.403911	0.286469	0.373343	0.443344	0.32578	0.584975	0.920828	0.326338	0.378669	0.483262	0.520717	0.416615	0.550319	0.259371	0.530235	0.394851	0.36149	0.302015	0.49626	0.381044	0.467032	0.333872	0.599174	0.381071	0.296243	0.0921998	0.200603	0.289975	0.228573	0.248731	0.304522	0.269937	0.332599
Glyceraldehyde-3-phosphate	6.137	6.145		0.273187	0.895556	0.440634	0.547766	0.631826	0.651973	0.577966	0.601505	0.653767	0.717514	0.636154	0.547413	0.834621	0.687963	0.851218	0.687205	0.933545	0.545124	0.878599	0.832772	0.597478	0.666135	0.226722	0.504509	0.46116	0.616425	0.449846	0.483158	0.407636	0.498935	0.484634	0.362063	0.291015	0.385587	0.48448	0.414998	0.384406	0.452866	0.338122	0.538122
ATP(AMP_ADP)	6.1451	6.167		8.25706	15.8315	10.2292	9.50692	11.8637	11.1781	12.2478	10.6026	14.0614	11.2033	11.164	10.3783	10.779	8.27298	11.9145	9.99132	10.3598	9.87729	12.2809	10.3743	9.97539	9.0555	12.4131	14.36	12.7795	9.34914	12.0567	14.5954	10.1106	11.0141	12.6325	5.05078	12.4832	12.5117	9.10228	9.10716	7.35416	9.00938	4.87259	7.97515
U6,256	6.256	6.27		0.157983	0.0306125	0.0943928	0.108792	0.0723828	0.0726701	0.104934	0.0941044	0.0651468	0.0388464	0.0599232	0.202147	0.101694	0.188287	0.0787923	0.06768	0.105619	0.0895359	0.0491695	0.12381	0.232046	0.369678	0.233504	0.267257	0.199363	0.31105	0.300689	0.176282	0.24977	0.261736	0.235873	0.0849377	-0.0809127	0.0158914	0.138656	0.0737014	0.0507498	-0.10078	0.158394	0.189222
U6,276	6.276	6.309		0.452261	0.15504	0.401805	0.576597	0.253126	0.249812	0.310469	0.32206	0.246058	0.188329	0.212712	0.57322	0.333032	0.540659	0.221977	0.251964	0.384861	0.275399	0.218348	0.373822	0.692549	0.780405	0.574506	0.721391	0.46112	0.744763	0.602959	0.487181	0.812973	0.745246	0.720994	0.179341	-0.103043	0.157884	0.317617	0.322017	0.16721	-0.14	0.309924	0.384806
U6,318	6.318	6.36		0.818205	1.14174	0.646339	0.9126	0.727515	0.451222	0.635055	0.68628	0.459304	0.494594	0.682941	0.875404	0.907292	1.70655	0.394526	0.516534	0.702198	0.848909	0.546055	0.647815	0.750721	0.93132	1.20092	0.86612	0.823991	1.01104	0.857639	0.875618	0.925804	1.37528	0.97432	0.44403	0.0500357	0.510786	0.718383	0.532383	0.401343	0.237311	0.536552	0.598558
Fumarate	6.514	6.527		0.255879	0.126884	0.271978	0.435199	0.228074	0.206157	0.229848	0.218294	0.182149	0.166001	0.202918	0.302667	0.22017	0.349481	0.223386	0.179987	0.300653	0.229008	0.200735	0.242252	0.406915	0.370415	0.334173	0.418296	0.247353	0.400111	0.3181	0.272226	0.56546	0.471197	0.453743	0.147642	0.0560198	0.10455	0.185009	0.302646	0.127912	0.0559572	0.166624	0.234777
Quinone	6.8	6.811		0.294221	0.566652	0.312475	0.585171	0.433077	0.380428	0.257031	0.401754	0.47783	0.427732	0.640856	1.46241	0.337824	0.398804	0.722365	1.19244	0.287644	0.227484	0.51473	0.450701	1.02717	0.570982	0.471162	0.79536	0.519367	0.570877	0.505625	0.420057	0.670083	0.469076	1.15382	0.135906	0.0110957	0.122472	0.154841	0.269163	0.208715	0.0855905	0.268536	0.364896
p-cresol/N-acetyltyrosine/N-acetylserotonine/4-aminohippurate/4-hydroxyphenylacetate/desaminotyrosine	6.814	6.845		0.579711	0.41956	0.743078	1.18095	0.499102	0.404909	0.476535	0.418014	0.550635	0.446138	0.497233	0.775857	0.454578	0.85416	0.50136	0.408214	0.607441	0.582689	0.467529	0.576491	1.10874	0.941891	0.793216	1.07932	0.638638	0.927297	0.854993	0.894633	1.65892	1.17066	1.28204	0.364954	0.239253	0.323237	0.553027	0.833444	0.392403	0.265523	0.416987	0.516504
Tyrosine	6.891	6.922		1.70717	1.20823	1.46529	1.67304	0.854166	1.15564	1.30411	1.33671	1.21459	1.17875	1.01516	1.38342	1.23354	1.43752	1.28404	1.00105	1.35745	1.23118	0.827529	1.41775	1.58759	1.42964	1.4575	1.34137	1.15438	1.39276	1.49957	1.32598	1.74418	1.65175	1.64343	0.667175	0.30597	0.956753	0.954432	1.06128	0.935234	0.671346	0.804481	1.06493
NADH/NADPH	6.937	6.957		0.400048	0.402137	0.65219	0.85892	0.532435	0.399332	0.469518	0.382093	0.423371	0.374566	0.299304	0.568517	0.623415	0.708288	0.43261	0.324559	0.552953	0.519625	0.402626	0.485935	0.771974	0.590058	0.472407	0.833296	0.508457	0.665765	0.546581	0.579918	1.01511	0.756703	0.839163	0.332915	0.0853428	0.194403	0.424197	0.689942	0.390918	0.230023	0.291373	0.442154
U7,021	7.021	7.052		0.595544	0.486979	0.452352	0.676763	0.455665	0.428183	0.459338	0.560867	0.527157	0.472876	0.661795	1.07759	0.455674	0.845099	0.611494	0.717241	0.590785	0.475247	0.509303	0.668271	0.910548	0.95012	0.649576	0.95034	0.589632	0.89216	0.771596	0.614206	0.911897	0.860901	1.02178	0.419182	0.207321	0.423983	0.577216	0.520542	0.59255	0.33887	0.494594	0.64492
Histidine	7.073	7.12		1.53216	1.22874	1.38761	1.76515	0.929249	1.1378	1.42938	1.2919	1.29955	1.12602	1.30972	1.56088	1.2746	1.7496	1.259	1.08674	1.61167	1.45093	1.20333	1.50032	1.5321	1.75011	1.64015	1.7643	1.43623	1.62822	1.70669	1.58733	2.00726	1.8124	1.83685	1.25684	1.04899	1.22044	1.37639	1.47758	1.5234	0.990411	1.11189	1.22463
Tyrosine/ 4-aminobenzoate	7.186	7.214		1.99115	1.5021	1.74193	2.00419	1.26381	1.36092	1.5343	1.59826	1.41186	1.42592	1.15807	1.5233	1.43021	1.67197	1.45665	1.1521	1.56262	1.39316	1.02849	1.65321	1.95336	1.78551	1.69833	1.51543	1.34555	1.51093	1.75479	1.54389	1.98833	1.85892	1.96683	0.925111	0.566825	1.20658	1.16641	1.25885	1.20663	0.890728	0.949876	1.2852
U7,2141	7.2141	7.23		0.389623	0.238231	0.422293	0.719109	0.336934	0.225523	0.285946	0.299866	0.260166	0.248788	0.278118	0.4115	0.293824	0.504079	0.283881	0.245337	0.355453	0.322174	0.271171	0.348766	0.645562	0.610708	0.479215	0.655914	0.368274	0.575466	0.572203	0.467835	0.972796	0.684056	0.786699	0.271667	0.153609	0.252042	0.331054	0.493652	0.349126	0.228544	0.291384	0.38514
U7,247	7.247	7.258		0.229588	0.178213	0.23525	0.310927	0.175849	0.178958	0.217604	0.197985	0.199907	0.16633	0.214169	0.28885	0.196874	0.326716	0.187673	0.188092	0.263063	0.212989	0.18383	0.235016	0.315516	0.4041	0.277112	0.34559	0.210316	0.340566	0.329167	0.271799	0.460012	0.421554	0.403537	0.187894	0.166469	0.161771	0.309995	0.28321	0.257191	0.218229	0.196334	0.221556
U7,264	7.264	7.277		0.311878	0.32115	0.275213	0.411357	0.56755	0.196418	0.278877	0.313488	0.245998	0.296582	0.269988	0.36624	0.241046	0.446691	0.210939	0.264141	0.329763	0.251852	0.345746	0.338812	0.367043	0.453311	0.371591	0.493744	0.323069	0.421057	0.436665	0.302845	0.471881	0.426618	0.536584	0.252955	0.199148	0.216641	0.343821	0.32005	0.321546	0.201512	0.203449	0.297153
U7,2771	7.2771	7.297		0.486627	0.377442	0.452674	0.665304	0.605671	0.310152	0.389885	0.413472	0.357727	0.349685	0.377294	0.507997	0.369378	0.647294	0.345942	0.377301	0.488356	0.400351	0.420717	0.498155	0.60517	0.736253	0.553059	0.681408	0.428408	0.590523	0.638206	0.481537	0.808286	0.699969	0.772776	0.413607	0.216895	0.31001	0.522335	0.47514	0.500331	0.334238	0.337415	0.451798
U7,301	7.301	7.316		0.430488	0.322644	0.409389	0.517316	0.288137	0.2997	0.378116	0.370117	0.322929	0.268087	0.367975	0.434007	0.328078	0.581124	0.31453	0.344972	0.387974	0.366374	0.294083	0.453831	0.47585	0.669921	0.434806	0.546532	0.376237	0.679323	0.564637	0.409876	0.593966	0.598351	0.548437	0.634922	0.538407	0.712099	0.609096	0.468703	0.75896	0.526243	0.321261	0.383659
Phenylalanine	7.3161	7.335		0.950358	0.662588	0.899304	0.953895	0.591796	0.642062	0.726629	0.818098	0.65066	0.579866	0.802526	0.870218	0.780854	1.11284	0.684819	0.782619	0.950448	0.76699	0.693133	0.967995	0.812224	1.03485	0.631854	0.769702	0.576282	0.904521	0.806476	0.641413	0.800714	0.874758	0.760661	1.28421	0.894594	1.13522	1.27361	0.917109	1.34435	1.09557	0.613349	0.736552
Phenylalanine	7.3351	7.35		0.651291	0.424411	0.615883	0.689374	0.385311	0.362816	0.493169	0.50699	0.461379	0.37592	0.469431	0.616885	0.510078	0.735128	0.445001	0.464852	0.633205	0.550344	0.458947	0.649543	0.677554	0.619563	0.464201	0.545774	0.385398	0.53951	0.526737	0.481855	0.730245	0.638249	0.637779	0.841753	0.477361	0.49324	1.00234	0.801399	0.792672	0.693956	0.45068	0.537219
Phenylalanine	7.362	7.402		1.01162	0.620177	1.2213	1.82806	0.810247	0.665859	0.777816	0.815308	0.741076	0.640014	0.804353	1.16791	0.814987	1.3708	0.771565	0.771675	1.05745	0.950915	0.740395	1.09235	1.59035	1.41644	1.03676	1.44089	0.762891	1.32766	1.117	1.10967	2.23987	1.65266	1.8022	1.05962	0.686693	0.87773	1.48092	1.61135	1.1906	0.900105	0.807272	0.895083
U7,413	7.413	7.441		0.816155	0.505148	0.887751	1.21407	0.594653	0.496957	0.667997	0.628168	0.589876	0.487358	0.611277	0.876449	0.618861	1.003	0.61824	0.556434	0.88127	0.715558	0.556784	0.799853	1.15731	1.07648	0.773218	1.0087	0.608177	0.970059	0.852177	0.806153	1.40628	1.08008	1.15943	1.13801	0.431879	0.542622	1.22817	1.29762	0.876419	0.790609	0.723516	0.773322
U7,4411	7.4411	7.453		0.275286	0.139261	0.26868	0.360154	0.167338	0.168066	0.213129	0.198506	0.184331	0.137945	0.20376	0.293161	0.210468	0.349905	0.179629	0.184739	0.278523	0.238829	0.170341	0.266792	0.377222	0.422411	0.275728	0.358024	0.201547	0.331127	0.264703	0.26773	0.461379	0.391315	0.383391	0.300179	0.0827116	0.157172	0.359877	0.352974	0.254616	0.167637	0.221623	0.260783
U7,467	7.467	7.525		1.41788	0.575187	1.32877	1.82736	0.826524	0.801509	0.880662	1.17117	0.813068	0.731233	1.10888	1.32764	1.08601	1.70959	0.904803	1.09821	1.43673	1.13693	0.936287	1.28344	1.5063	2.11435	1.21443	1.75417	0.934898	1.93104	1.67868	1.17259	2.04582	1.82765	1.79424	1.09926	0.589548	1.00315	1.33584	1.18718	1.20323	0.715129	0.987438	1.18847
U7,525	7.525	7.534		0.182666	0.108442	0.186218	0.29933	0.211475	0.114822	0.127059	0.146594	0.116965	0.140274	0.122862	0.19652	0.130857	0.255259	0.124152	0.144174	0.175683	0.135962	0.158959	0.146771	0.256477	0.304338	0.190076	0.296771	0.154866	0.234311	0.224908	0.170769	0.355205	0.286193	0.335266	0.118363	0.0718748	0.112985	0.165504	0.195382	0.136647	0.0747672	0.144545	0.192146
U7,537	7.537	7.545		0.207019	0.140861	0.19637	0.287336	0.246135	0.133966	0.155657	0.169056	0.126486	0.152953	0.143102	0.222019	0.15313	0.258605	0.132032	0.158709	0.202796	0.14693	0.158892	0.177654	0.241431	0.311491	0.199549	0.278658	0.178874	0.247037	0.282465	0.187897	0.321256	0.26509	0.312915	0.135399	0.04722	0.113762	0.158012	0.177325	0.174676	0.0885384	0.133782	0.185567
U7,5441	7.5441	7.551		0.147379	0.0672077	0.124915	0.20662	0.112361	0.073415	0.0999763	0.101445	0.0778679	0.070549	0.0964166	0.142234	0.105085	0.178997	0.0828709	0.0943089	0.126513	0.119486	0.102244	0.122498	0.17746	0.316732	0.139882	0.202883	0.110267	0.216178	0.183591	0.140209	0.252213	0.225815	0.222285	0.104628	0.0448592	0.0907653	0.132602	0.144076	0.103606	0.0603708	0.118419	0.125975
U7,55	7.55	7.575		0.497053	0.237846	0.446886	0.600409	0.386611	0.320618	0.355373	0.362167	0.30222	0.247726	0.327255	0.54673	0.346276	0.599327	0.31052	0.34118	0.441087	0.407104	0.336376	0.441337	0.656554	1.24128	0.53484	0.807119	0.439718	0.781259	0.741994	0.510937	0.853782	0.795577	0.766051	0.382634	0.151033	0.345448	0.426734	0.568406	0.442737	0.191405	0.405997	0.490226
U7,5751	7.5751	7.583		0.13444	0.0694952	0.114909	0.144151	0.139909	0.0819712	0.094771	0.0991524	0.134559	0.0853638	0.0843937	0.143742	0.097776	0.184547	0.084631	0.104948	0.154315	0.136992	0.119737	0.120862	0.175157	0.284135	0.220836	0.269737	0.118332	0.215489	0.247313	0.143247	0.215625	0.214668	0.199723	0.092902	0.0302741	0.0679271	0.120831	0.126771	0.0970291	0.0347681	0.115839	0.133674
U7,584	7.584	7.622		0.687002	0.346737	0.558863	0.657353	0.489683	0.702279	0.653574	0.666818	0.696605	0.530118	1.07802	0.933728	0.719466	0.940575	0.719706	0.543462	0.900208	0.648054	0.562037	0.709688	0.837322	1.35076	0.780727	1.07761	0.62923	1.1263	1.03906	0.712381	1.05831	1.22553	0.993096	0.476348	0.35986	0.439857	0.780845	0.593579	0.485542	0.242932	0.585099	0.679611
U7,6221	7.6221	7.64		0.298935	0.100896	0.196587	0.264619	0.171546	0.162795	0.200091	0.210785	0.165873	0.120044	0.184355	0.318256	0.200567	0.370129	0.186949	0.180249	0.254749	0.231608	0.181222	0.25563	0.367571	0.541254	0.291475	0.409646	0.24698	0.469368	0.391133	0.247412	0.404917	0.407844	0.390736	0.218284	0.0260695	0.0793032	0.22898	0.236368	0.189985	0.0667772	0.264664	0.295923
Pyridoxamine	7.672	7.692		0.651397	0.451505	0.535039	0.740529	0.789908	0.375963	0.840743	0.689003	0.97191	0.65355	0.432277	0.683422	0.430983	0.637113	0.482578	0.454593	0.448533	0.432896	0.379853	0.416612	0.818625	0.921435	2.77593	0.74257	0.577002	1.22729	0.750394	0.444546	2.13695	1.66529	0.729108	0.617447	0.186629	1.49045	0.36119	0.404569	0.415045	0.279559	0.517585	1.70353
U7,727	7.727	7.753		0.528575	0.280435	0.388708	0.48247	0.304027	0.337449	0.391446	0.392641	0.307502	0.267089	0.358259	0.531305	0.386748	0.597724	0.313252	0.371111	0.504524	0.391805	0.318428	0.478185	0.592345	0.9167	0.557192	0.626015	0.41202	0.792171	0.672735	0.429305	0.619355	0.722347	0.58893	0.35919	0.0486525	0.277223	0.336935	0.311332	0.383159	0.155966	0.41487	0.493419
U7,7531	7.7531	7.77		0.279771	0.130415	0.226881	0.285578	0.154546	0.168065	0.214524	0.212802	0.176106	0.177662	0.207057	0.320696	0.228664	0.351635	0.192715	0.218948	0.295915	0.226323	0.224115	0.249122	0.41681	0.543323	0.316969	0.41767	0.220625	0.482107	0.417778	0.2778	0.362354	0.411859	0.341117	0.213128	0.0363896	0.13372	0.193872	0.247977	0.188586	0.102595	0.261149	0.268695
U7,77	7.77	7.796		0.584923	0.322378	0.525949	0.756625	0.34077	0.379142	0.452516	0.487351	0.362906	0.317519	0.476473	0.572607	0.416916	0.768691	0.411216	0.436019	0.557499	0.471417	0.365878	0.561489	0.635172	1.10601	0.600714	0.883683	0.508838	1.01451	0.889943	0.567491	0.879526	0.961794	0.822227	0.863491	0.665313	1.05001	0.719146	0.577415	0.903225	0.579884	0.524586	0.624495
U7,799	7.799	7.83		1.2445	0.188633	0.365817	0.425718	0.281001	0.31835	0.32152	0.396845	0.300397	0.244637	0.367741	0.5067	0.346468	0.620976	0.303261	0.350779	0.480626	0.401383	0.256465	0.42127	0.661615	1.03958	0.525192	0.675817	0.433998	0.861797	0.741967	0.43968	0.628829	0.708026	0.594289	0.365785	0.0710482	0.236588	0.385683	0.322767	0.334751	0.160037	0.499787	0.540806
Histidine	7.834	7.865		0.598653	0.65369	0.928264	0.98021	0.723449	0.882032	1.08096	0.987809	1.01314	0.870579	0.998769	1.05432	0.947243	1.2108	0.901479	0.836357	1.17145	1.11813	0.907774	1.09273	0.654082	1.1095	0.526092	1.0785	0.558863	1.18652	1.14554	0.853947	0.900144	1.15306	0.991727	1.11756	0.525164	1.10103	1.11295	0.94849	1.29927	0.946426	0.493711	0.556839
Xanthine/4-pyridoxate	7.8651	7.875		0.185355	0.337413	0.147536	0.160434	0.118831	0.11467	0.154724	0.148811	0.120421	0.105446	0.145743	0.190837	0.144622	0.223257	0.121348	0.134812	0.18914	0.14389	0.0965984	0.179835	0.237217	0.507653	0.798003	0.36991	0.629604	0.447344	0.37976	0.33468	0.380675	0.393086	0.34083	0.217919	0.360404	0.180187	0.206512	0.161304	0.218334	0.137605	0.208523	0.226759
Xanthine/4-pyridoxate	7.8751	7.888		0.202147	0.10932	0.162549	0.183344	0.125349	0.152699	0.183074	0.168841	0.154441	0.10725	0.158114	0.216812	0.163899	0.271275	0.135236	0.184062	0.2272	0.180752	0.134488	0.193467	0.316533	0.642429	0.314592	0.399255	0.267322	0.503495	0.429923	0.263788	0.326875	0.423986	0.34351	0.258552	0.152609	0.213603	0.23609	0.189835	0.267068	0.138224	0.264211	0.278211
Histidine	7.8881	7.911		0.357913	0.154802	0.250853	0.315545	0.200448	0.220961	0.268971	0.2688	0.208851	0.169086	0.342862	0.371031	0.267836	0.549253	0.208754	0.286906	0.365306	0.293519	0.220764	0.346866	0.752621	0.743752	0.385175	0.514067	0.31318	0.616444	0.570499	0.325931	0.467474	0.568138	0.456281	0.295735	0.0927604	0.198351	0.342667	0.26139	0.325087	0.208361	0.686447	0.74286
Unknown	7.918	7.927		0.196382	0.404657	0.147099	0.236246	0.177686	0.115517	0.311777	0.316007	0.141837	0.168453	0.176938	0.168683	0.281773	0.24808	0.175687	0.181394	0.181662	0.209797	0.147997	0.176735	0.161402	0.293101	0.197942	0.213669	0.182799	0.315323	0.233749	0.202071	0.175658	0.289745	0.202744	0.165856	0.103315	0.14317	0.145097	0.119897	0.161208	0.120983	0.17139	0.193371
CTP/CDP/UDP-x	7.9271	7.947		0.565906	1.15577	0.47173	0.613624	0.659493	0.382838	0.528376	0.549251	0.429697	0.459799	0.653883	0.557548	0.775612	1.5124	0.339559	0.528404	0.614501	0.789546	0.524323	0.546012	0.412171	0.80513	0.906108	0.585352	0.684508	0.777103	0.679397	0.703431	0.479052	1.02387	0.574574	0.509576	0.418673	0.583219	0.658693	0.442201	0.484962	0.615049	0.48082	0.496999
UDP-glucose/UDP-acetylglucosamine	7.947	7.975		1.02994	0.841939	0.807506	0.796657	1.01657	0.851793	0.929032	0.92146	0.770123	0.758584	1.00909	1.02494	0.952066	1.11944	0.764277	1.38084	1.13604	1.15532	0.929173	0.982432	0.809843	1.18336	1.03741	1.02378	1.11762	1.12945	1.09304	0.873551	0.894625	1.08746	0.844684	1.27427	0.595694	1.01498	0.966872	0.655903	0.839583	0.826341	0.771621	0.852917
3-methylxanthine	7.984	7.998		0.198562	0.0838264	0.154415	0.162106	0.122882	0.130576	0.155389	0.173299	0.130946	0.098573	0.157856	0.238849	0.153535	0.26545	0.13687	0.169241	0.208513	0.161398	0.127484	0.195608	0.30198	0.426585	0.241868	0.290564	0.214662	0.371975	0.35054	0.203768	0.223789	0.296779	0.240591	0.208498	0.0494597	0.136937	0.206613	0.121588	0.164748	0.0445786	0.237371	0.332006
UMP/oxypurinol	8.097	8.111		0.264466	0.163682	0.213339	0.23508	0.173587	0.185351	0.23658	0.191432	0.206206	0.171924	0.235222	0.261449	0.208622	0.33326	0.201347	0.235565	0.267674	0.224187	0.221107	0.222647	0.316225	0.472638	0.261768	0.371211	0.249295	0.42866	0.366093	0.28611	0.335397	0.428823	0.361434	0.21351	0.092997	0.153519	0.22232	0.170985	0.198147	0.113876	0.244988	0.264901
cAMP	8.115	8.124		0.34181	0.181085	0.172649	0.247546	0.271755	0.154001	0.181495	0.205837	0.228569	0.125273	0.285246	0.223035	0.23306	0.336536	0.184658	0.245201	0.25016	0.25454	0.16831	0.228756	0.245078	0.346899	0.230723	0.350225	0.190733	0.31225	0.407854	0.324896	0.301029	0.273783	0.268956	0.183524	0.1103	0.136158	0.218505	0.522215	0.242546	0.144886	0.160759	0.301165
Nicotinamide/GMP	8.135	8.141		0.0850027	0.059038	0.0753201	0.0897786	0.0611239	0.0661866	0.0650125	0.076378	0.0592828	0.053138	0.0798334	0.104098	0.0603596	0.121462	0.0832019	0.0861305	0.116635	0.0846838	0.0746426	0.0802748	0.127979	0.182134	0.0819611	0.139458	0.0837027	0.159312	0.159958	0.10239	0.127663	0.133477	0.130952	0.0767965	0.0230687	0.0390019	0.0693868	0.0627825	0.063798	0.0305294	0.106279	0.135647
Nicotinamide/NADP+	8.144	8.158		0.41385	0.648961	0.532572	0.453549	0.546223	0.472325	0.564384	0.559196	0.760093	0.468346	0.543056	0.613443	0.467608	0.60642	0.517709	0.568696	0.547079	0.587921	0.567956	0.562634	0.577026	0.739356	0.626283	0.714654	0.599409	0.689192	0.776248	0.712237	0.578585	0.62004	0.553166	0.345969	0.424679	0.531739	0.418146	0.45228	0.438333	0.362518	0.370706	0.522852
NADP+/Adenine/NAD+	8.175	8.195		1.16077	0.949145	0.627146	0.659008	0.734723	0.570807	0.875188	0.857177	0.60738	0.530296	0.617981	0.656324	0.731093	0.884937	0.498648	0.78009	0.843371	0.659233	0.79123	0.750064	0.62319	0.992391	0.710369	0.802172	0.582543	0.768266	0.820624	0.627183	0.608936	0.84064	0.62235	0.82653	0.335815	0.772777	0.679055	0.698764	1.16697	1.00819	0.577581	0.752389
NADP+	8.195	8.207		0.711948	0.55167	0.38975	0.404866	0.595749	0.322996	0.467369	0.491818	0.372449	0.318623	0.350331	0.390789	0.511537	0.544535	0.317037	0.464997	0.50048	0.441291	0.467807	0.467932	0.472839	0.584241	0.408871	0.491112	0.355309	0.490765	0.507389	0.388327	0.361489	0.49182	0.386352	0.689986	0.185225	0.412452	0.52755	0.431477	0.736594	0.64958	0.427336	0.490588
Unknown	8.2071	8.221		0.503123	0.325424	0.268402	0.300001	0.468884	0.231868	0.291202	0.319783	0.24678	0.238709	0.250822	0.320004	0.393661	0.469435	0.243498	0.348368	0.381707	0.345945	0.33866	0.358611	0.438708	0.555292	0.306295	0.413228	0.280073	0.504825	0.443147	0.320759	0.328773	0.450634	0.364935	0.565343	0.118951	0.251683	0.449253	0.305734	0.496471	0.397794	0.34963	0.373827
IMP (inosinic monoPhosphate)	8.23	8.24		0.1367	0.133683	0.125754	0.169811	0.179156	0.173242	0.187534	0.161005	0.207852	0.170931	0.229796	0.240584	0.2663	0.285952	0.216512	0.206443	0.24388	0.25144	0.220055	0.254969	0.510389	0.440416	0.159171	0.288375	0.207232	0.411275	0.287257	0.26523	0.230385	0.350503	0.250766	0.226115	0.0412624	0.197669	0.362324	0.16308	0.139021	0.10114	0.222963	0.316836
NAD+ + Adenosine	8.24	8.245		0.0788783	0.0946233	0.0624378	0.080246	0.10816	0.077915	0.0921209	0.0921003	0.108585	0.0865801	0.1323	0.0986003	0.127693	0.154028	0.113703	0.0791391	0.127453	0.10922	0.102094	0.122287	0.151317	0.173822	0.0629278	0.13184	0.0629999	0.15982	0.135108	0.0781871	0.117896	0.141075	0.115396	0.106802	0.105276	0.0850192	0.136642	0.0757561	0.0684273	0.0534391	0.0979191	0.163463
U8,2451	8.2451	8.256		0.226279	0.266328	0.263623	0.248395	0.320848	0.317826	0.345832	0.311114	0.335751	0.29444	0.442317	0.308056	0.424521	0.385072	0.347992	0.258487	0.431672	0.322034	0.277267	0.368028	0.267847	0.444713	0.142998	0.327187	0.1985	0.42608	0.345375	0.295037	0.275329	0.371918	0.281662	0.199529	0.206543	0.171298	0.264509	0.248583	0.206875	0.195954	0.209654	0.282585
ATP	8.262	8.291		5.54666	10.982	6.58499	6.55228	7.76444	7.60965	8.37533	7.5073	9.86607	7.75439	7.97326	7.15034	7.25707	5.95964	8.3983	7.04864	7.34645	6.9858	8.64623	7.45695	7.02437	6.78449	9.02361	10.014	9.38917	7.03094	8.63873	9.73411	7.1662	7.85739	8.76715	3.97726	8.70898	8.70955	6.10131	6.13589	5.69873	6.84885	3.9247	5.92206
Adenosine	8.34	8.36		0.3439	0.198493	0.257778	0.271669	0.341229	0.24566	0.290019	0.284626	0.235396	0.199443	0.259099	0.393296	0.313185	0.436079	0.260445	0.289682	0.32877	0.271853	0.24327	0.323443	0.50333	0.694173	0.439864	0.520543	0.360713	0.569966	0.531981	0.351427	0.433386	0.552582	0.4351	0.29525	0.0946017	0.206783	0.375291	0.243163	0.306778	0.0968991	0.354514	0.51268
U8,3691	8.3691	8.379		0.1486	0.0613056	0.0888284	0.101186	0.115978	0.109416	0.120507	0.124956	0.0957096	0.0668114	0.112316	0.16124	0.128325	0.219709	0.0940378	0.106355	0.153264	0.151983	0.0900927	0.146333	0.20268	0.313584	0.182222	0.222268	0.166092	0.267254	0.251566	0.143439	0.160583	0.214372	0.182572	0.135682	0.0121451	0.0814678	0.160125	0.100192	0.115466	0.0359836	0.149945	0.178657
U8,393	8.393	8.406		0.180627	0.0641997	0.106785	0.121066	0.0965228	0.11194	0.130497	0.139476	0.103287	0.0941944	0.14977	0.201916	0.136743	0.245746	0.116999	0.140007	0.206192	0.162577	0.104458	0.171012	0.277971	0.404101	0.196394	0.271329	0.171427	0.355583	0.327401	0.161301	0.187632	0.294641	0.231357	0.172514	0.0159329	0.0747986	0.173277	0.0979615	0.124908	0.0423161	0.207049	0.21191
NAD+	8.416	8.425		0.375683	0.511154	0.325875	0.275463	0.38034	0.337557	0.481184	0.404355	0.424868	0.342739	0.341641	0.374991	0.401387	0.370534	0.31731	0.386373	0.4019	0.405321	0.382662	0.410423	0.338122	0.462384	0.406328	0.420457	0.414984	0.437516	0.44976	0.377322	0.324069	0.4501	0.348477	0.290501	0.241478	0.343593	0.213643	0.251669	0.318898	0.306122	0.280241	0.354859
NADP+	8.426	8.435		0.930587	0.499834	0.314785	0.368211	0.462249	0.324662	0.509474	0.55355	0.248533	0.222488	0.283023	0.314147	0.420704	0.540746	0.181048	0.419852	0.498515	0.325991	0.463019	0.387958	0.290544	0.494375	0.405647	0.408656	0.26862	0.358057	0.457672	0.261405	0.236046	0.377655	0.274524	0.680695	0.156524	0.531573	0.572285	0.516661	0.925791	0.88674	0.361351	0.437513
Nicotinic acid adenine dinucleotide?	8.439	8.449		0.211066	0.131434	0.14513	0.163023	0.140178	0.14519	0.172013	0.154122	0.142024	0.132995	0.160013	0.205016	0.161766	0.252206	0.146535	0.163221	0.226783	0.174142	0.145017	0.201447	0.250104	0.390102	0.213171	0.286093	0.199346	0.343948	0.320827	0.211007	0.22726	0.289166	0.255894	0.16785	0.0911131	0.113375	0.177681	0.120767	0.15219	0.101041	0.187434	0.245928
Formate	8.454	8.469		0.590577	0.36674	0.369621	0.517238	0.329587	0.407994	0.47462	0.536295	0.428266	0.395993	0.63065	0.518303	0.441112	0.704646	0.424635	0.461126	0.65828	0.490273	0.452896	0.590442	0.460851	1.05747	0.683673	0.853092	0.71896	1.02697	0.937133	0.599103	0.669886	0.881946	0.653616	1.57247	0.828616	1.07843	0.971784	0.699644	1.61806	1.53866	0.544732	0.541906
NADH	8.472	8.489		0.326062	0.321141	0.363477	0.299653	0.418531	0.32149	0.406018	0.31123	0.312388	0.289808	0.266062	0.352028	0.473896	0.509443	0.310211	0.300588	0.461259	0.392647	0.300656	0.387806	0.402053	0.575995	0.256189	0.516088	0.369588	0.59174	0.518996	0.309666	0.287552	0.478355	0.355835	0.317391	0.126985	0.174907	0.355576	0.331168	0.292974	0.18875	0.332891	0.403084
U8,491	8.491	8.502		0.162391	0.1251	0.130397	0.150394	0.128838	0.172583	0.180389	0.152335	0.163754	0.155341	0.219751	0.207251	0.174774	0.244716	0.182137	0.184283	0.255295	0.220312	0.193056	0.213742	0.219869	0.433568	0.185444	0.256858	0.172482	0.373315	0.309886	0.253985	0.241666	0.30762	0.252972	0.146168	0.155969	0.137228	0.250624	0.137865	0.151353	0.126258	0.213	0.225746
U8,507	8.507	8.519		0.218729	0.325485	0.199813	0.249346	0.217656	0.272725	0.255952	0.294042	0.302245	0.281368	0.368199	0.235838	0.257003	0.26455	0.373138	0.244707	0.386734	0.255012	0.273186	0.323668	0.259258	0.514267	0.182257	0.294503	0.202941	0.38883	0.339485	0.297372	0.275046	0.366101	0.335379	0.22636	0.360286	0.212133	0.217029	0.153687	0.181135	0.229168	0.232774	0.239776
ATP_ADP	8.527	8.555		9.21536	16.4543	11.402	10.6093	13.2197	12.3165	13.4558	11.7108	15.3944	12.3103	12.2794	11.0874	11.3515	8.78967	13.1655	10.9726	11.1005	10.5666	13.537	11.1803	9.35074	9.89919	12.7111	15.2396	12.4978	9.69815	12.6776	15.7956	10.9428	11.4983	13.5351	4.73226	13.2118	12.9579	9.33857	10.0141	7.65557	9.09325	4.68674	8.36327
IMP (inosinic monoPhosphate)	8.573	8.588		0.360666	0.330768	0.28429	0.315114	0.372889	0.332573	0.386071	0.323789	0.394905	0.309652	0.303099	0.560232	0.560271	0.541583	0.390608	0.323689	0.381539	0.435397	0.356195	0.486035	1.05811	0.604656	0.548503	0.760351	0.578253	0.670649	0.578776	0.569425	0.534476	0.702746	0.518499	0.388323	0.201785	0.555806	0.831892	0.457402	0.319212	0.144279	0.387622	0.510373
AMP	8.597	8.617		0.532516	0.445704	0.463227	0.490831	0.325984	0.522994	0.533353	0.427283	0.478935	0.545924	0.326244	0.923169	1.05953	0.987084	0.475255	0.638186	1.17514	0.665506	0.560058	0.895572	1.14844	0.925307	0.650971	0.891009	0.906463	0.936773	0.731098	0.578344	0.647276	0.83958	0.723764	0.54252	0.214201	0.686577	1.21893	0.800581	0.71206	0.498019	0.571035	0.839414
U8,642	8.642	8.658		0.325375	0.121007	0.18939	0.217742	0.196927	0.201951	0.227363	0.250651	0.196492	0.160655	0.173007	0.329443	0.247828	0.337593	0.176551	0.251779	0.294784	0.273192	0.177074	0.262177	0.424163	0.538567	0.388316	0.461412	0.335442	0.487923	0.456025	0.287344	0.338006	0.430555	0.334975	0.290378	0.110276	0.238487	0.607579	0.47547	0.376499	0.406826	0.32269	0.363951
Niacinamide	8.7	8.739		0.822805	0.472344	0.561545	0.597749	0.631163	0.749974	0.781339	0.770698	0.851291	0.591987	1.03655	1.04561	0.819081	1.0153	0.803949	0.65017	0.916665	0.721105	0.623628	0.764099	1.00035	1.44913	1.00866	1.26666	0.847778	1.30587	1.21096	0.820082	0.985701	1.28634	1.05608	0.605347	0.532054	0.704701	1.09482	0.861142	0.657567	0.342887	0.69968	0.804772
U8,743	8.743	8.775		0.604868	0.284717	0.478238	0.496584	0.466151	0.409251	0.464061	0.458277	0.495566	0.356391	0.414052	0.645505	0.477767	0.723329	0.380359	0.42405	0.529662	0.477129	0.413295	0.461854	0.805829	1.05007	0.739158	0.953157	0.688109	0.963722	0.954889	0.663409	0.800399	0.937234	0.76294	0.492273	0.195109	0.344434	0.674108	0.519152	0.44767	0.16628	0.552181	0.620042
NADP+	8.81	8.823		0.291608	0.264105	0.259853	0.250274	0.257549	0.249931	0.329858	0.307328	0.284391	0.235419	0.273921	0.349177	0.287212	0.380063	0.239769	0.292402	0.313874	0.301701	0.255745	0.332197	0.329123	0.498902	0.387188	0.418423	0.342234	0.472599	0.442375	0.316563	0.363157	0.436034	0.360568	0.237586	0.116755	0.243221	0.256058	0.245138	0.255664	0.141232	0.277362	0.331106
NADP + NAD+	8.824	8.838		0.665987	0.517607	0.374679	0.380707	0.452057	0.37412	0.53412	0.530593	0.385182	0.323384	0.35539	0.455034	0.445472	0.57716	0.302946	0.447579	0.486424	0.42271	0.449996	0.459399	0.417673	0.588138	0.51002	0.542537	0.424323	0.554763	0.536162	0.377725	0.41117	0.519226	0.403243	0.52542	0.21639	0.491081	0.486833	0.439226	0.675462	0.533722	0.394608	0.49348
NAD+	8.839	8.854		0.644053	0.368739	0.298384	0.336952	0.35505	0.291194	0.416097	0.42276	0.247089	0.194872	0.253457	0.355664	0.354776	0.514986	0.211827	0.332473	0.398755	0.301993	0.347059	0.353739	0.3843	0.560266	0.434135	0.466627	0.312228	0.474356	0.500376	0.282289	0.320368	0.482819	0.360561	0.467463	0.100289	0.366055	0.470927	0.377376	0.579344	0.406626	0.359719	0.406418
Niacinamide	8.936	8.952		0.331658	0.190877	0.255092	0.283126	0.255452	0.392834	0.357347	0.373197	0.430304	0.293798	0.597864	0.491772	0.379734	0.438499	0.420003	0.265591	0.44633	0.315098	0.291444	0.353071	0.409858	0.608445	0.409733	0.513488	0.347341	0.553022	0.511747	0.325347	0.484317	0.556555	0.444603	0.245939	0.269937	0.33782	0.412027	0.274672	0.260631	0.164545	0.292344	0.346552
NADP+	9.093	9.124		0.742365	0.6135	0.600876	0.563428	0.60941	0.604654	0.760083	0.702065	0.682101	0.560614	0.626033	0.843183	0.694153	0.830497	0.590835	0.709389	0.792026	0.727547	0.629691	0.742205	0.85248	1.22182	0.873567	1.03677	0.809096	1.10375	1.02641	0.737697	0.812866	1.0739	0.840361	0.620642	0.300408	0.596665	0.600108	0.526186	0.61445	0.369697	0.633544	0.812621
NAD+	9.137	9.161		1.25171	0.755226	0.55193	0.669637	0.635944	0.524144	0.761203	0.81494	0.47373	0.419794	0.453808	0.650179	0.687773	0.946124	0.40306	0.650188	0.760022	0.556802	0.702145	0.667266	0.699458	0.970688	0.740017	0.851459	0.537836	0.86103	0.861628	0.563207	0.642539	0.869699	0.647253	0.921793	0.223034	0.730542	0.823534	0.756642	1.20566	0.980384	0.625433	0.749279
NADP+	9.292	9.308		0.481387	0.498181	0.418045	0.322968	0.449991	0.428825	0.572949	0.498236	0.530643	0.402372	0.439258	0.527303	0.483218	0.544988	0.419979	0.49765	0.529816	0.530093	0.473772	0.50816	0.48727	0.755671	0.572037	0.648485	0.570226	0.65861	0.603826	0.519162	0.464211	0.616874	0.471483	0.41514	0.275399	0.452063	0.341582	0.33808	0.418558	0.304463	0.391146	0.526831
NAD+	9.335	9.352		1.11104	0.697828	0.42721	0.510273	0.572673	0.433332	0.653887	0.699859	0.393562	0.332538	0.404557	0.507912	0.555726	0.75035	0.300068	0.539468	0.653786	0.458478	0.599621	0.531788	0.502709	0.780504	0.618329	0.657958	0.42826	0.61555	0.685479	0.419324	0.431964	0.655132	0.454343	0.817432	0.193776	0.638897	0.714218	0.633946	1.04854	0.946216	0.527966	0.611983
