# Supplementary material for: The Footprint of Type 1 Diabetes on Red Blood Cells: A Metabolomic and Lipidomic Study
Source: J Clin Med. 2023 Jan 10;12(2):556. doi: 10.3390/jcm12020556 (PMC9862852; doi:10.3390/jcm12020556)
Supplement: Supplementary file 1 [file jcm-12-00556-s001.zip › SupportingTableS2_NMR_Integration_Data_Lipidomics.xlsx]

## Sheet: NMR_lipidomics
			Code	ERI109	ERI111	ERI163	ERI375	ERI376	ERI391	ERI392	ERI79	ERI81	ERI83	ERI84	ERI85	ERI88	ERI89	ERI90	ERI93	ERI96	ERI97	ERI140	ERI142	ERI143	ERI144	ERI145	ERI146	ERI147	ERI149	ERI150	ERI151	ERI152	ERI153	ERI154	ERI155	ERI156	ERI157	ERI158	ERI159
			Gender	M	M	W	M	M	M	M	W	M	M	W	W	W	W	M	W	W	M	M	M	M	M	M	M	W	W	W	W	M	W	W	W	M	M	W	M
			Age	25	39	58	​24	​26	​31	24​	26	52	25	21	19	24	19	25	45	39	47	25	38	43	35	36	38	37	35	34	24	21	22	37	39	23	21	33	29
Metabolite	Left Limit (ppm)	Right Limit (ppm)	Class	CT	CT	CT	CT	CT	CT	CT	CT	CT	CT	CT	CT	CT	CT	CT	CT	CT	CT	T1D	T1D	T1D	T1D	T1D	T1D	T1D	T1D	T1D	T1D	T1D	T1D	T1D	T1D	T1D	T1D	T1D	T1D
TMS (interntal standard)	-0.16	0.15	0.15	207.951	219.048	57.098	19.2497	35.4099	30.3853	21.6624	185.273	207.15	321.994	212.022	344.986	358.105	506.221	195.333	294.1	335.607	161.044	23.9514	21.4791	68.6101	15.6687	20.168	21.1247	18.1871	19.8884	102.286	45.3163	153.692	31.1631	34.0863	38.9558	30.8126	27.239	20.7645	22.8438
Cholesterol	0.6943	0.6562	0.6943	19.8006	22.8092	14.9442	19.2225	25.0315	16.4783	18.1577	16.4903	16.5519	20.21	21.0743	19.132	14.026	16.5155	20.1511	21.1717	17.5645	22.2047	7.57712	7.75009	4.10053	11.8655	11.7492	11.1438	11.8088	9.47192	30.7324	34.7718	24.7126	20.7697	28.0444	31.271	17.8167	20.9594	22.7665	20.9317
Lipid CH3- 1	0.79	0.85	0.85	44.0695	28.0853	75.143	22.0404	29.4865	37.9745	34.7999	109.373	49.6248	29.9241	28.8371	31.6178	37.2518	34.1042	31.9837	27.0483	73.6793	44.9626	184.594	206.809	161.623	219.595	207.835	210.271	229.01	256.619	72.3557	47.6695	72.9775	135.546	90.1303	45.4998	174.811	155.474	148.666	148.713
Lipid CH3- 2	0.85	0.93	0.93	147.458	152.767	143.755	219.997	281.512	220.486	214.6	152.809	150.039	153.43	149.999	154.586	142.262	154.618	155.588	149.875	157.78	154.094	136.908	143.155	134.982	152.656	154.882	156.961	160.471	160.132	187.356	187.202	186.442	169.276	178.915	176.025	170.705	174.834	187.635	180.504
Cholesterol	1.002	1.03	1.03	27.2272	30.1817	24.0124	9.1261	13.7505	10.4812	9.61231	28.4887	26.3976	29.0944	28.1884	28.3577	25.0819	26.5131	29.324	28.5172	27.6524	28.8568	25.9197	28.7988	19.8192	33.3978	32.3575	32.8368	34.2716	34.6865	43.387	45.7056	30.5554	37.3783	41.8209	41.4189	38.6241	39.8248	41.6391	39.6788
Lipid -CH2-	1.21	1.39	1.39	587.235	584.604	557.532	605.66	553.756	597.019	606.736	545.731	593.421	605.97	590.68	611.463	624.635	611.36	588.152	587.251	564.394	580.913	501.275	469.72	578.468	443.983	465.977	457.075	469.416	447.19	541.448	482.142	574.013	469.003	478.808	494.386	444.842	461.963	488.316	454.222
FA -CH2CH2COO-	1.548	1.59	1.59	31.5571	28.9348	36.6372	39.411	52.1172	42.7969	39.8562	32.7422	28.394	26.4723	27.8686	26.4336	27.6681	24.7194	27.9079	28.2929	29.7373	29.995	36.4047	42.4155	29.6157	41.8705	40.0688	46.0568	44.2732	49.4813	28.532	20.4606	30.8441	31.2862	25.5299	19.1477	38.4148	34.5507	33.2464	36.9565
PUFA	2.74	2.89	2.89	29.0402	27.4111	35.5168	6.925	3.21587	3.43392	3.52331	18.7208	20.719	18.1759	27.3653	21.4574	25.4257	25.5005	24.5983	31.3878	25.7165	20.4049	25.843	15.0654	20.6891	16.7066	24.8608	13.9762	13.88	15.4453	19.565	97.9628	14.1339	58.8429	62.6708	91.9736	66.3089	68.7028	12.3969	73.5042
Phosphatidylethanolamine	3.235	3.298	3.298	6.77768	3.66113	3.59027	3.59363	2.32959	1.46311	1.99818	4.9257	5.19873	5.01087	6.29995	4.54418	3.86065	4.26638	5.03902	7.63672	12.2753	5.73334	22.1641	23.5888	11.4785	20.0294	16.9133	19.3456	9.84592	7.64467	2.29906	19.2826	5.09905	21.6842	23.7849	25.7879	11.903	5.57048	19.1912	7.22143
Phosphatidycholine	3.311	3.449	3.449	41.7349	52.8733	35.3376	66.9308	32.6668	62.9228	64.2974	40.9602	56.1281	57.8459	53.7796	46.0348	45.9459	40.3997	55.168	47.4289	29.8922	53.7156	24.0106	30.6741	4.31469	28.2793	16.1848	20.4331	4.74296	0.72819	21.0663	10.2867	29.279	15.8255	18.9001	19.7993	3.68938	0.834365	7.13219	2.71541
Cholesterol	3.5563	3.4878	3.5563	8.88234	9.28237	7.66376	2.36661	1.71713	1.63084	1.85485	7.78206	7.96551	9.69054	8.77067	6.98137	6.00241	7.07827	8.93476	9.15128	7.53416	9.62969	8.06653	9.66106	2.85959	10.9386	6.27786	9.83786	1.68042	1.51786	11.8534	11.6634	6.427	10.0826	12.1528	13.1635	7.41827	8.48296	6.22159	8.68563
Phospholipids	5.289	5.182	5.289	5.57777	6.16304	5.19225	4.19545	3.26989	4.71167	4.14193	5.70201	5.45766	4.88628	6.25689	5.11003	4.72094	5.09741	5.78987	6.11619	4.89944	5.60913	0.0930028	0.0255504	0.0205095	0.1165	0.132359	-0.0265442	0.125199	0.0378666	0.71147	0.16229	0.595336	0.0967434	0.134145	0.104294	0.0263383	0.0798075	0.144033	0.0634325
MUFA+PUFA	5.294	5.423	5.423	50.6399	53.2276	60.6751	0.532396	1.14695	0.60209	0.422321	36.2749	40.1032	39.2903	50.8807	44.2816	43.1197	49.8272	47.3633	56.1235	48.8752	43.8808	27.1439	22.3364	32.0285	20.5624	22.7616	22.0897	20.4744	17.045	40.6933	42.6907	24.9217	30.2093	39.1089	41.4233	25.4403	28.7224	32.6446	26.8042
CDCl3 (solvent)	7.22	7.32	7.32	165.808	171.334	262.062	172.199	300.347	241.035	172.213	147.555	167.521	253.429	172.55	265.124	259.61	396.221	156.975	233.93	268.258	112.841	84.6258	70.7603	204.04	108.002	132.731	110.056	160.912	167.342	93.5221	195.051	141.773	160.911	137.062	166.072	161.481	175.13	136.743	154.923
